# Supplementary material for: Proteomic Analysis of Skeletal Muscle and White Adipose Tissue after Aerobic Exercise Training in High Fat Diet Induced Obese Mice
Source: Int J Mol Sci. 2023 Mar 17;24(6):5743. doi: 10.3390/ijms24065743 (PMC10052314; doi:10.3390/ijms24065743)
Supplement: Supplementary file 1 [file ijms-24-05743-s001.zip]

Archive with 1 entries (1 files):
- ijms-2249087-supplementary.xlsx
