# Supplementary material for: Proteomic Analysis of Skeletal Muscle and White Adipose Tissue after Aerobic Exercise Training in High Fat Diet Induced Obese Mice
Source: Int J Mol Sci. 2023 Mar 17;24(6):5743. doi: 10.3390/ijms24065743 (PMC10052314; doi:10.3390/ijms24065743)
Supplement: Supplementary file 1 [file ijms-24-05743-s001.zip › ijms-2249087-supplementary.xlsx]

## Sheet: Contents
	Supplementary Tables
	Table S1. Differential skeletal muscle protein regulation between NC and HFD
	Table S2. Differential skeletal muscle protein regulation between HFD and AE
	Table S3. Differential epididymal fat pad protein regulation between NC and HFD
	Table S4. Differential epididymal fat pad protein regulation between HFD and AE

## Sheet: Table_S1
Protein Name	Protein ID	Abbreviation	NC	HFD	p value	fold
Golgin subfamily A member 3	P55937	GOGA3	0 ± 0	1.219 ± 0.859	0.0336961	100
Ras GTPase-activating-like protein IQGAP1	Q9JKF1	IQGA1	0 ± 0	1.021 ± 0.736	0.0360659	100
Transmembrane protein 65	Q4VAE3	TMM65	0 ± 0	1.216 ± 0.454	0.00392724	100
Ig kappa chain V-III region PC 7132	P01655	KV3A2	0.201 ± 0.449	4.269 ± 2.019	0.00946312	21.239
Ig kappa chain V-III region PC 7183	P01666	KV3AE	0.201 ± 0.449	3.453 ± 1.867	0.0158046	17.179
Ig kappa chain V-III region CBPC 101	P01664	KV3AC	0.201 ± 0.449	3.044 ± 1.613	0.0146932	15.144
Ig kappa chain V-III region PC 2485/PC 4039	P01673	KV3AL	0.201 ± 0.449	2.44 ± 1.194	0.0106745	12.139
Ubiquitin-conjugating enzyme E2 A	Q9Z255	UBE2A	0.2 ± 0.447	2.241 ± 1.159	0.0135714	11.205
ATPase family AAA domain-containing protein 3	Q925I1	ATAD3	0.202 ± 0.451	1.828 ± 0.857	0.00930546	9.05
28S ribosomal protein S31, mitochondrial	Q61733	RT31	0.202 ± 0.451	1.819 ± 0.841	0.00873444	9.005
Actin-binding LIM protein 2	Q8BL65	ABLM2	0.198 ± 0.442	1.418 ± 0.908	0.0366706	7.162
Protein kinase C theta type	Q02111	KPCT	0.401 ± 0.549	2.031 ± 1.026	0.0197404	5.065
Perilipin-1	Q8CGN5	PLIN1	3.201 ± 0.467	11.144 ± 2.791	0.00273274	3.481
Malonyl-CoA decarboxylase, mitochondrial	Q99J39	DCMC	1.589 ± 1.925	4.874 ± 2.221	0.037582	3.067
FYVE and coiled-coil domain-containing protein 1	Q8VDC1	FYCO1	0.401 ± 0.549	1.214 ± 0.446	0.0341138	3.027
Acyl-coenzyme A thioesterase 3	Q9QYR7	ACOT3	1.799 ± 0.447	5.292 ± 2.524	0.0352415	2.942
Extracellular superoxide dismutase [Cu-Zn]	O09164	SODE	4.001 ± 0.719	11.736 ± 3.32	0.00551484	2.933
Carnitine O-palmitoyltransferase 1, muscle isoform	Q924X2	CPT1B	1 ± 0.007	2.834 ± 0.832	0.00787417	2.834
Ubiquitin-fold modifier-conjugating enzyme 1	Q9CR09	UFC1	0.803 ± 0.839	2.226 ± 0.837	0.0277374	2.772
Nicotinamide/nicotinic acid mononucleotide adenylyltransferase 3	Q99JR6	NMNA3	1.398 ± 0.542	3.663 ± 1.732	0.0404525	2.62
Acyl-coenzyme A thioesterase 1	O55137	ACOT1	7.992 ± 1.541	20.267 ± 2.511	4.72596e-05	2.536
Peroxisomal succinyl-coenzyme A thioesterase	Q8BWN8	ACOT4	2.399 ± 1.138	5.885 ± 2.001	0.0135359	2.453
39S ribosomal protein L28, mitochondrial	Q9D1B9	RM28	0.597 ± 0.545	1.42 ± 0.564	0.0470192	2.379
Mitochondrial import inner membrane translocase subunit Tim8 B	P62077	TIM8B	1.802 ± 0.846	4.247 ± 1.298	0.00989588	2.357
Hydroxysteroid dehydrogenase-like protein 2	Q2TPA8	HSDL2	8.395 ± 1.94	19.461 ± 4.293	0.00240542	2.318
Protein phosphatase 1 regulatory subunit 12A	Q9DBR7	MYPT1	0.796 ± 0.829	1.823 ± 0.453	0.0497838	2.29
Fatty acid-binding protein, heart	P11404	FABPH	112.156 ± 12.008	254.823 ± 36.645	0.000487362	2.272
39S ribosomal protein L43, mitochondrial	Q99N89	RM43	1 ± 0.007	2.228 ± 0.456	0.00381873	2.228
Acyl-coenzyme A thioesterase 2, mitochondrial	Q9QYR9	ACOT2	16.587 ± 3.458	36.674 ± 4.972	0.000133951	2.211
Delta(3,5)-Delta(2,4)-dienoyl-CoA isomerase, mitochondrial	O35459	ECH1	23.582 ± 10.043	51.375 ± 12.864	0.0057597	2.179
Pigment epithelium-derived factor	P97298	PEDF	2.806 ± 1.319	6.082 ± 2.589	0.0455514	2.167
Immunoglobulin heavy constant mu	P01872	IGHM	4.191 ± 2.033	8.693 ± 2.672	0.0185319	2.074
Apolipoprotein E	P08226	APOE	5.394 ± 1.787	11.139 ± 4.486	0.0428127	2.065
Cell surface glycoprotein MUC18	Q8R2Y2	MUC18	1 ± 0.007	2.032 ± 0.748	0.0366574	2.032
[Pyruvate dehydrogenase (acetyl-transferring)] kinase isozyme 4, mitochondrial	O70571	PDK4	4.792 ± 2.262	9.71 ± 2.479	0.0113487	2.026
Delta-aminolevulinic acid dehydratase	P10518	HEM2	1.604 ± 0.897	3.233 ± 0.817	0.0171579	2.016
Single-stranded DNA-binding protein, mitochondrial	Q9CYR0	SSBP	2.599 ± 1.342	5.079 ± 1.933	0.0499691	1.954
Fumarylacetoacetate hydrolase domain-containing protein 2A	Q3TC72	FAHD2	1.399 ± 0.547	2.638 ± 0.579	0.00841161	1.886
28S ribosomal protein S21, mitochondrial	P58059	RT21	1.402 ± 0.557	2.634 ± 0.561	0.00827654	1.879
Protein phosphatase PTC7 homolog	Q6NVE9	PPTC7	2.599 ± 0.893	4.854 ± 1.283	0.0141446	1.868
Apolipoprotein A-IV	P06728	APOA4	18.408 ± 6.815	34.37 ± 6.37	0.00508976	1.867
Phosphomannomutase 2	Q9Z2M7	PMM2	6.197 ± 2.381	11.376 ± 3.492	0.028692	1.836
Myosin-binding protein H	P70402	MYBPH	13.983 ± 2.759	25.608 ± 7.976	0.0278875	1.831
Dehydrogenase/reductase SDR family member 4	Q99LB2	DHRS4	5.398 ± 1.508	9.534 ± 2.622	0.0206024	1.766
5-oxoprolinase	Q8K010	OPLA	3.599 ± 1.14	6.295 ± 2.036	0.0398541	1.749
Copine-1	Q8C166	CPNE1	2.201 ± 1.305	3.85 ± 0.467	0.0447467	1.749
Tensin-2	Q8CGB6	TNS2	1.398 ± 0.542	2.427 ± 0.53	0.0162829	1.736
Tensin-3	Q5SSZ5	TENS3	1.398 ± 0.542	2.427 ± 0.53	0.0162829	1.736
Apolipoprotein C-I	P34928	APOC1	2.603 ± 1.15	4.464 ± 0.947	0.0243104	1.715
DCN1-like protein 1	Q9QZ73	DCNL1	1.799 ± 0.445	3.041 ± 0.721	0.0145451	1.69
Bifunctional epoxide hydrolase 2	P34914	HYES	12.205 ± 2.983	20.449 ± 2.898	0.00219512	1.675
Prohibitin-2	O35129	PHB2	8.599 ± 2.881	14.019 ± 3.652	0.0327502	1.63
3-ketoacyl-CoA thiolase, mitochondrial	Q8BWT1	THIM	75.326 ± 10.64	121.205 ± 20.08	0.00390753	1.609
Fructose-1,6-bisphosphatase isozyme 2	P70695	F16P2	33.218 ± 7.079	51.473 ± 4.254	0.00201836	1.55
Prolyl endopeptidase	Q9QUR6	PPCE	4.989 ± 1.962	7.71 ± 1.459	0.0399553	1.545
Fatty acid-binding protein, adipocyte	P04117	FABP4	114.198 ± 11.608	175.633 ± 38.779	0.0212673	1.538
Serine protease HTRA2, mitochondrial	Q9JIY5	HTRA2	2.802 ± 0.849	4.26 ± 0.888	0.0292094	1.52
Putative peptidyl-tRNA hydrolase PTRHD1	D3Z4S3	PTRD1	5.2 ± 0.847	7.887 ± 2.003	0.03665	1.517
Long-chain specific acyl-CoA dehydrogenase, mitochondrial	P51174	ACADL	44.962 ± 8.412	67.009 ± 16.243	0.0357961	1.49
2,4-dienoyl-CoA reductase [(3E)-enoyl-CoA-producing], mitochondrial	Q9CQ62	DECR	23.985 ± 6.144	35.643 ± 5.859	0.0153774	1.486
Peptidyl-prolyl cis-trans isomerase F, mitochondrial	Q99KR7	PPIF	15.192 ± 3.258	22.293 ± 4.538	0.0240333	1.467
Acyl-coenzyme A thioesterase 13	Q9CQR4	ACO13	19.182 ± 2.836	27.992 ± 5.126	0.0143114	1.459
Cytochrome b-c1 complex subunit 6, mitochondrial	P99028	QCR6	7.8 ± 1.93	11.354 ± 1.745	0.015919	1.456
Short-chain specific acyl-CoA dehydrogenase, mitochondrial	Q07417	ACADS	18.974 ± 3.85	27.135 ± 5.496	0.0291326	1.43
Enoyl-CoA delta isomerase 1, mitochondrial	P42125	ECI1	18.408 ± 3.33	26.17 ± 3.539	0.00732099	1.422
Regulator of microtubule dynamics protein 1	Q9DCV4	RMD1	8.392 ± 2.286	11.759 ± 1.307	0.0270111	1.401
Fatty acid-binding protein 5	Q05816	FABP5	11.58 ± 3.378	16.014 ± 2.51	0.0488111	1.383
Myoglobin	P04247	MYG	497.358 ± 34.515	682.032 ± 60.414	0.000826286	1.371
Perilipin-4	O88492	PLIN4	100.99 ± 12.035	136.433 ± 24.643	0.0287596	1.351
Elongation factor Tu, mitochondrial	Q8BFR5	EFTU	28.371 ± 4.717	38.246 ± 5.532	0.0166085	1.348
Electron transfer flavoprotein subunit alpha, mitochondrial	Q99LC5	ETFA	92.159 ± 9.818	122.751 ± 21.836	0.0315237	1.332
Very long-chain specific acyl-CoA dehydrogenase, mitochondrial	P50544	ACADV	84.543 ± 13.132	112.048 ± 13.093	0.0105928	1.325
V-type proton ATPase subunit E 1	P50518	VATE1	4.598 ± 0.892	6.08 ± 1.044	0.0429992	1.322
Cytochrome c, somatic	P62897	CYC	80.61 ± 14.653	105.832 ± 14.662	0.0262156	1.313
Acyl-CoA-binding protein	P31786	ACBP	20.198 ± 4.077	25.936 ± 1.737	0.0310025	1.284
AMP deaminase 3	O08739	AMPD3	12.395 ± 1.5	15.798 ± 1.825	0.0128272	1.275
Citrate synthase, mitochondrial	Q9CZU6	CISY	48.75 ± 6.887	62.039 ± 8.338	0.0259995	1.273
Galectin-1	P16045	LEG1	90.564 ± 14.712	111.157 ± 13.366	0.0494612	1.227
Peroxiredoxin-5, mitochondrial	P99029	PRDX5	51.794 ± 3.825	62.775 ± 5.376	0.00703002	1.212
Voltage-dependent anion-selective channel protein 1	Q60932	VDAC1	133.38 ± 10.606	156.94 ± 17.887	0.041513	1.177
Succinate--CoA ligase [ADP/GDP-forming] subunit alpha, mitochondrial	Q9WUM5	SUCA	51.79 ± 2.479	58.546 ± 3.18	0.00626871	1.13
NSFL1 cofactor p47	Q9CZ44	NSF1C	27.999 ± 2.122	24.1 ± 2.952	0.0463495	-1.162
Myosin light chain 1/3, skeletal muscle isoform	P05977	MYL1	75.776 ± 5.245	64.975 ± 5.812	0.0151963	-1.166
Voltage-dependent L-type calcium channel subunit beta-1	Q8R3Z5	CACB1	30.785 ± 3.513	24.912 ± 2.191	0.0165999	-1.236
Kinesin-1 heavy chain	Q61768	KINH	16 ± 1.641	12.75 ± 1.734	0.0160149	-1.255
Mammalian ependymin-related protein 1	Q99M71	EPDR1	17.398 ± 2.344	13.771 ± 2.318	0.0392999	-1.263
Tropomyosin alpha-1 chain	P58771	TPM1	32.978 ± 4.265	25.898 ± 2.442	0.0166596	-1.273
Actin, alpha skeletal muscle	P68134	ACTS	66.74 ± 10.467	52.209 ± 6.267	0.0344115	-1.278
Mth938 domain-containing protein	Q8R0P4	AAMDC	18.392 ± 1.317	14.152 ± 2.883	0.0264115	-1.3
SH3 and cysteine-rich domain-containing protein 3	Q8BZ71	STAC3	23.205 ± 2.631	17.776 ± 3.85	0.0349493	-1.305
Striated muscle-specific serine/threonine-protein kinase	Q62407	SPEG	54.599 ± 5.525	41.417 ± 9.109	0.0295548	-1.318
40S ribosomal protein S30	P62862	RS30	4.797 ± 0.82	3.64 ± 0.511	0.0330666	-1.318
Ubiquitin-conjugating enzyme E2 L3	P68037	UB2L3	20.396 ± 1.991	15.403 ± 2.383	0.00740263	-1.324
Stress-induced-phosphoprotein 1	Q60864	STIP1	61.368 ± 8.153	46.116 ± 7.316	0.0145778	-1.331
Histone H1.4	P43274	H14	9.6 ± 1.17	7.104 ± 1.811	0.0367296	-1.351
Tropomyosin beta chain	P58774	TPM2	16.995 ± 2.833	12.554 ± 1.093	0.0211544	-1.354
Alpha-1-antitrypsin 1-5	Q00898	A1AT5	56 ± 7.565	41.265 ± 7.375	0.0142718	-1.357
Nascent polypeptide-associated complex subunit alpha, muscle-specific form	P70670	NACAM	308.519 ± 50.848	227.224 ± 49.166	0.0331545	-1.358
Lumican	P51885	LUM	56.006 ± 5.24	41.224 ± 7.761	0.00956055	-1.359
Glutathione S-transferase Mu 2	P15626	GSTM2	31.981 ± 4.432	23.307 ± 4.981	0.0199072	-1.372
Homer protein homolog 1	Q9Z2Y3	HOME1	13.393 ± 2.869	9.723 ± 1.534	0.0444069	-1.377
Actin, alpha cardiac muscle 1	P68033	ACTC	59.143 ± 9.929	42.691 ± 6.655	0.0179026	-1.385
Tropomyosin alpha-3 chain	P21107	TPM3	7.596 ± 1.127	5.476 ± 1.573	0.0429788	-1.387
Neudesin	Q9CQ45	NENF	7.602 ± 0.933	5.462 ± 1.511	0.0323765	-1.392
Heterogeneous nuclear ribonucleoprotein F	Q9Z2X1	HNRPF	9.594 ± 1.803	6.885 ± 1.093	0.0255373	-1.393
Carboxylesterase 1C	P23953	EST1C	32.78 ± 2.827	23.288 ± 4.565	0.00606619	-1.408
14-3-3 protein beta/alpha	Q9CQV8	1433B	10.998 ± 1.883	7.493 ± 2.217	0.0279418	-1.468
60S ribosomal protein L10	Q6ZWV3	RL10	14.79 ± 3.383	9.925 ± 0.476	0.0316284	-1.49
Methylmalonyl-CoA mutase, mitochondrial	P16332	MUTA	13.379 ± 2.962	8.926 ± 2.889	0.0427331	-1.499
Basigin	P18572	BASI	8.2 ± 0.869	5.469 ± 2.212	0.0481812	-1.499
Nicotinamide phosphoribosyltransferase	Q99KQ4	NAMPT	22.784 ± 5.757	15.19 ± 4.383	0.0490913	-1.5
Protein phosphatase 1 regulatory subunit 3A	Q99MR9	PPR3A	47.619 ± 7.828	31.678 ± 9.748	0.0224745	-1.503
Cadherin-13	Q9WTR5	CAD13	13.388 ± 3.077	8.893 ± 2.415	0.0346278	-1.505
40S ribosomal protein S23	P62267	RS23	5.2 ± 0.847	3.449 ± 0.603	0.00662093	-1.508
Glutaredoxin-3	Q9CQM9	GLRX3	12.192 ± 2.363	8.062 ± 3.115	0.0480407	-1.512
NADH dehydrogenase [ubiquinone] flavoprotein 3, mitochondrial	Q8BK30	NDUV3	12.386 ± 2.243	8.092 ± 3.154	0.0411294	-1.531
Decorin	P28654	PGS2	20.797 ± 2.823	13.548 ± 4.35	0.0171395	-1.535
Glycerol-3-phosphate dehydrogenase, mitochondrial	Q64521	GPDM	30.576 ± 7.722	19.848 ± 4.736	0.0346942	-1.541
Calpain-3	Q64691	CAN3	14.986 ± 2.778	9.721 ± 2.98	0.0202982	-1.542
Lupus La protein homolog	P32067	LA	4.401 ± 1.15	2.83 ± 0.824	0.0409638	-1.555
Adenosylhomocysteinase	P50247	SAHH	22.387 ± 3.389	14.362 ± 3.568	0.00655854	-1.559
Ubiquitin-like modifier-activating enzyme 1	Q02053	UBA1	22.575 ± 6.333	14.336 ± 4.205	0.0460752	-1.575
116 kDa U5 small nuclear ribonucleoprotein component	O08810	U5S1	3.2 ± 0.842	2.025 ± 0.711	0.0451338	-1.58
ATP synthase protein 8	P03930	ATP8	6.398 ± 0.897	4.046 ± 0.99	0.00438819	-1.581
NADH dehydrogenase [ubiquinone] iron-sulfur protein 7, mitochondrial	Q9DC70	NDUS7	20.776 ± 3.136	12.937 ± 3.917	0.00878214	-1.606
Calcium/calmodulin-dependent protein kinase type II subunit gamma	Q923T9	KCC2G	11.796 ± 2.048	7.267 ± 3.467	0.0426819	-1.623
CCHC-type zinc finger nucleic acid binding protein	P53996	CNBP	11.01 ± 2.408	6.687 ± 0.929	0.0125825	-1.646
Nucleophosmin	Q61937	NPM	2.998 ± 0.705	1.819 ± 0.841	0.0439475	-1.648
Vacuolar protein sorting-associated protein 28 homolog	Q9D1C8	VPS28	3.001 ± 0.722	1.816 ± 0.832	0.0434254	-1.653
40S ribosomal protein S28	P62858	RS28	11.392 ± 1.64	6.858 ± 3.426	0.0386975	-1.661
Phosphorylase b kinase regulatory subunit alpha, skeletal muscle isoform	P18826	KPB1	11.001 ± 2.571	6.495 ± 1.253	0.0132029	-1.694
Vacuolar-sorting protein SNF8	Q9CZ28	SNF8	3.799 ± 0.447	2.234 ± 0.496	0.000810365	-1.701
Proteasome subunit beta type-2	Q9R1P3	PSB2	6.191 ± 1.256	3.633 ± 1.501	0.0198978	-1.704
Procathepsin L	P06797	CATL1	9.798 ± 0.851	5.639 ± 2.603	0.0202975	-1.738
40S ribosomal protein SA	P14206	RSSA	7.793 ± 1.768	4.464 ± 1.401	0.0116585	-1.746
Lon protease homolog, mitochondrial	Q8CGK3	LONM	6.191 ± 1.617	3.445 ± 1.681	0.0300621	-1.797
Protein Hook homolog 3	Q8BUK6	HOOK3	6.194 ± 1.769	3.437 ± 0.866	0.0212143	-1.802
Rap1 GTPase-GDP dissociation stimulator 1	E9Q912	GDS1	2.2 ± 0.453	1.214 ± 0.448	0.00854952	-1.812
Serine/threonine-protein phosphatase 2A activator	P58389	PTPA	6.596 ± 1.324	3.634 ± 1.665	0.0153065	-1.815
NADH dehydrogenase [ubiquinone] 1 alpha subcomplex subunit 9, mitochondrial	Q9DC69	NDUA9	11.781 ± 2.883	6.487 ± 2.12	0.0121043	-1.816
Alpha-2-macroglobulin receptor-associated protein	P55302	AMRP	7 ± 2.355	3.826 ± 1.771	0.0448761	-1.83
Coiled-coil domain-containing protein 134	Q8C7V8	CC134	4.804 ± 1.323	2.623 ± 1.341	0.0321514	-1.831
ER membrane protein complex subunit 2	Q9CRD2	EMC2	2.602 ± 0.562	1.413 ± 0.538	0.00917338	-1.841
Serine-threonine kinase receptor-associated protein	Q9Z1Z2	STRAP	2.996 ± 0.986	1.622 ± 0.56	0.0332967	-1.847
Delta-1-pyrroline-5-carboxylate dehydrogenase, mitochondrial	Q8CHT0	AL4A1	32.176 ± 3.922	17.387 ± 4.514	0.000592127	-1.851
Glutamine synthetase	P15105	GLNA	11.178 ± 4.239	5.885 ± 1.875	0.0467389	-1.899
E3 SUMO-protein ligase RanBP2	Q9ERU9	RBP2	1.999 ± 0.015	1.013 ± 0.016	1.49505e-13	-1.973
Inter-alpha-trypsin inhibitor heavy chain H2	Q61703	ITIH2	2.798 ± 0.836	1.415 ± 0.895	0.0356517	-1.977
DNA-(apurinic or apyrimidinic site) endonuclease	P28352	APEX1	2.995 ± 0.685	1.415 ± 0.896	0.0151525	-2.117
RNA binding protein fox-1 homolog 2	Q8BP71	RFOX2	2.598 ± 0.54	1.21 ± 0.835	0.0173537	-2.147
26S proteasome regulatory subunit 7	P46471	PRS7	4.793 ± 1.455	2.217 ± 1.292	0.0184118	-2.162
Thymosin beta-4	P20065	TYB4	5.793 ± 2.015	2.619 ± 1.691	0.0279314	-2.212
Sorting nexin-5	Q9D8U8	SNX5	1.8 ± 0.449	0.812 ± 0.454	0.00856466	-2.217
Selenide, water dikinase 1	Q8BH69	SPS1	4.2 ± 1.791	1.814 ± 1.32	0.0459513	-2.315
Protein phosphatase 1 regulatory subunit 7	Q3UM45	PP1R7	1.398 ± 0.54	0.602 ± 0.55	0.0498039	-2.322
NEDD8-conjugating enzyme UBE2F	Q9CY34	UB2FA	1.998 ± 0.704	0.812 ± 0.454	0.0163196	-2.461
N(4)-(beta-N-acetylglucosaminyl)-L-asparaginase	Q64191	ASPG	5.193 ± 1.909	2.033 ± 0.748	0.0171929	-2.554
Telethonin	O70548	TELT	8.797 ± 1.922	3.425 ± 1.503	0.0013661	-2.568
Dual specificity mitogen-activated protein kinase kinase 6	P70236	MP2K6	8.395 ± 0.509	3.232 ± 1.945	0.00305919	-2.597
PHD finger-like domain-containing protein 5A	P83870	PHF5A	1.6 ± 0.548	0.602 ± 0.55	0.02071	-2.658
Synaptophysin-like protein 2	O89104	SYPL2	3.59 ± 1.914	1.215 ± 0.844	0.0476547	-2.955
Cytoplasmic dynein 1 light intermediate chain 1	Q8R1Q8	DC1L1	5.391 ± 2.398	1.816 ± 1.803	0.0305403	-2.969
Purkinje cell protein 4-like protein 1	Q6W8Q3	PC4L1	1.796 ± 0.824	0.603 ± 0.551	0.0311115	-2.978
SUMO-conjugating enzyme UBC9	P63280	UBC9	1.999 ± 0.015	0.612 ± 0.559	0.00515111	-3.266
Kynurenine--oxoglutarate transaminase 3	Q71RI9	KAT3	1.8 ± 0.449	0.404 ± 0.553	0.00258613	-4.455
Protein S100-A13	P97352	S10AD	1 ± 0.007	0.208 ± 0.465	0.0190057	-4.808
Glutaminase kidney isoform, mitochondrial	D3Z7P3	GLSK	1.996 ± 0.992	0.409 ± 0.56	0.0193734	-4.88
Steroid receptor RNA activator 1	Q80VJ2	SRA1	3.001 ± 1.006	0.612 ± 0.559	0.00317119	-4.904
Lipoma-preferred partner homolog	Q8BFW7	LPP	1.997 ± 0.993	0.403 ± 0.551	0.0190154	-4.955
Syntaxin-12	Q9ER00	STX12	1.4 ± 0.895	0.208 ± 0.465	0.0383268	-6.731
Glutaryl-CoA dehydrogenase, mitochondrial	Q60759	GCDH	1.395 ± 0.879	0.203 ± 0.453	0.0357851	-6.872
Ig lambda-1 chain C region	P01843	LAC1	1.402 ± 0.557	0.201 ± 0.451	0.00609562	-6.975
Zyxin	Q62523	ZYX	3.194 ± 1.07	0.403 ± 0.901	0.00226489	-7.926
Complement factor D	P03953	CFAD	6.597 ± 0.89	0.811 ± 0.454	1.39948e-05	-8.134
Protein phosphatase inhibitor 2	Q9DCL8	IPP2	1.996 ± 1.218	0.203 ± 0.453	0.0267038	-9.833
Glutathione S-transferase A3	P30115	GSTA3	1.994 ± 0.987	0.201 ± 0.45	0.0114733	-9.92
Glycophorin-C	Q78HU7	GLPC	1.002 ± 0.707	0 ± 0	0.033923	-100
RuvB-like 1	P60122	RUVB1	1.602 ± 1.147	0 ± 0	0.0354263	-100
ATPase inhibitor, mitochondrial	O35143	ATIF1	1.195 ± 0.83	0 ± 0	0.0322777	-100
Peptidyl-prolyl cis-trans isomerase H	Q9D868	PPIH	0.799 ± 0.447	0 ± 0	0.016137	-100

## Sheet: Table_S2
Protein Name	Protein ID	Abbreviation	NC	HFD	p value	fold
MAP kinase-interacting serine/threonine-protein kinase 1	O08605	MKNK1	0 ± 0	0.813 ± 0.455	0.0161492	100
Protein phosphatase inhibitor 2	Q9DCL8	IPP2	0.203 ± 0.453	1.212 ± 0.448	0.00762387	5.97
3-oxoacyl-[acyl-carrier-protein] synthase, mitochondrial	Q9D404	OXSM	0.805 ± 0.45	2.829 ± 0.839	0.00297638	3.514
Inositol monophosphatase 2	Q91UZ5	IMPA2	0.402 ± 0.551	1.218 ± 0.478	0.0374044	3.03
E3 ubiquitin-protein ligase RBX1	P62878	RBX1	0.61 ± 0.557	1.813 ± 0.831	0.0312741	2.972
Histone-arginine methyltransferase CARM1	Q9WVG6	CARM1	0.409 ± 0.56	1.214 ± 0.457	0.0387208	2.968
NADH dehydrogenase [ubiquinone] 1 beta subcomplex subunit 5, mitochondrial	Q9CQH3	NDUB5	0.81 ± 0.838	2.225 ± 0.46	0.0154083	2.747
Serine-threonine kinase receptor-associated protein	Q9Z1Z2	STRAP	1.622 ± 0.56	4.264 ± 1.561	0.0160997	2.629
Nesprin-1	Q6ZWR6	SYNE1	2.221 ± 1.652	5.825 ± 2.813	0.0455287	2.623
Cytoplasmic dynein 1 light intermediate chain 2	Q6PDL0	DC1L2	0.803 ± 0.841	2.022 ± 0.035	0.0315741	2.518
Alpha-2-antiplasmin	Q61247	A2AP	0.807 ± 0.847	2.023 ± 0.722	0.0409696	2.507
RNA binding protein fox-1 homolog 2	Q8BP71	RFOX2	1.21 ± 0.835	3.021 ± 0.97	0.0137033	2.497
Synaptophysin-like protein 2	O89104	SYPL2	1.215 ± 0.844	3.031 ± 0.708	0.00650035	2.495
E3 ubiquitin-protein ligase TRIM7	Q923T7	TRIM7	1.818 ± 1.311	4.427 ± 1.473	0.0184714	2.435
SPRY domain-containing protein 4	Q91WK1	SPRY4	1.623 ± 0.564	3.849 ± 1.697	0.0398644	2.372
Heterogeneous nuclear ribonucleoprotein A0	Q9CX86	ROA0	2.212 ± 1.652	4.647 ± 0.89	0.0265498	2.101
39S ribosomal protein L53, mitochondrial	Q9D1H8	RM53	1.221 ± 0.481	2.424 ± 0.897	0.0375997	1.985
Selenide, water dikinase 1	Q8BH69	SPS1	1.814 ± 1.32	3.435 ± 0.543	0.049078	1.894
Versican core protein	Q62059	CSPG2	1.221 ± 0.481	2.219 ± 0.418	0.00825407	1.817
Keratocan	O35367	KERA	3.444 ± 1.154	6.253 ± 1.609	0.0149338	1.816
Pyridoxine-5'-phosphate oxidase	Q91XF0	PNPO	1.413 ± 0.538	2.426 ± 0.556	0.0190617	1.717
Golgi reassembly-stacking protein 2	Q99JX3	GORS2	2.026 ± 0.033	3.422 ± 1.096	0.0463579	1.689
Phosphoethanolamine/phosphocholine phosphatase	Q8R2H9	PHOP1	3.022 ± 1.573	5.043 ± 0.943	0.0455642	1.669
Cytoplasmic protein NCK2	O55033	NCK2	1.616 ± 0.541	2.628 ± 0.556	0.0193727	1.626
Frataxin, mitochondrial	O35943	FRDA	2.433 ± 0.57	3.84 ± 0.842	0.0173969	1.578
C-terminal-binding protein 1	O88712	CTBP1	3.432 ± 1.324	5.25 ± 1.074	0.0455785	1.53
Pyruvate dehydrogenase protein X component, mitochondrial	Q8BKZ9	ODPX	33.463 ± 5.901	50.1 ± 6.423	0.00278863	1.497
NADH dehydrogenase [ubiquinone] iron-sulfur protein 7, mitochondrial	Q9DC70	NDUS7	12.937 ± 3.917	18.988 ± 3.92	0.0404582	1.468
(3R)-3-hydroxyacyl-CoA dehydrogenase	P50171	DHB8	9.317 ± 1.314	13.533 ± 3.116	0.0356182	1.453
NADH dehydrogenase [ubiquinone] iron-sulfur protein 2, mitochondrial	Q91WD5	NDUS2	17.84 ± 3.361	25.66 ± 5.54	0.032495	1.438
Histone H1.3	P43277	H13	7.508 ± 2.14	10.308 ± 1.298	0.0429584	1.373
Twinfilin-2	Q9Z0P5	TWF2	5.074 ± 1.081	6.877 ± 1.152	0.0341702	1.355
26S proteasome non-ATPase regulatory subunit 4	O35226	PSMD4	12.951 ± 1.968	16.785 ± 0.78	0.00897285	1.296
Protein FAM98A	Q3TJZ6	FA98A	3.443 ± 0.55	4.452 ± 0.603	0.0247081	1.293
Ras-related protein Rab-2B	P59279	RAB2B	6.271 ± 0.784	7.668 ± 1.042	0.0458688	1.223
Receptor of activated protein C kinase 1	P68040	RACK1	12.167 ± 1.43	14.547 ± 1.021	0.0184214	1.196
Ras-related protein Rab-2A	P53994	RAB2A	8.302 ± 0.821	9.493 ± 0.78	0.0467243	1.143
Electron transfer flavoprotein-ubiquinone oxidoreductase, mitochondrial	Q921G7	ETFD	41.294 ± 2.524	45.471 ± 3.077	0.0480736	1.101
Albumin	P07724	ALBU	607.175 ± 35.854	560.609 ± 21.699	0.0440328	-1.083
Acyl-coenzyme A thioesterase 1	O55137	ACOT1	20.267 ± 2.511	14.985 ± 2.808	0.0141278	-1.352
Chloride intracellular channel protein 5	Q8BXK9	CLIC5	2.83 ± 0.42	1.811 ± 0.817	0.0478151	-1.563
Signal recognition particle receptor subunit beta	P47758	SRPRB	4.852 ± 1.293	3.023 ± 0.974	0.0375342	-1.605
Fumarylacetoacetate hydrolase domain-containing protein 2A	Q3TC72	FAHD2	2.638 ± 0.579	1.619 ± 0.56	0.0222506	-1.629
Host cell factor 1	Q61191	HCFC1	1.826 ± 0.854	0.401 ± 0.549	0.0169354	-4.554
Amine oxidase [flavin-containing] B	Q8BW75	AOFB	1.013 ± 0.016	0.203 ± 0.454	0.0162434	-4.99
Probable leucine--tRNA ligase, mitochondrial	Q8VDC0	SYLM	1.425 ± 0.914	0.207 ± 0.464	0.0380661	-6.884
Coagulation factor VIII	Q06194	FA8	0.811 ± 0.454	0 ± 0	0.0161642	-100

## Sheet: Table_S3
Protein Name	Protein ID	Abbreviation	NC	HFD	p value	fold
Ribose-phosphate pyrophosphokinase 2	Q9CS42	PRPS2	0 ± 0	10.745 ± 3.27	0.00182788	100
Coronin-1C	Q9WUM4	COR1C	0 ± 0	8.414 ± 5.87	0.032731	100
Legumain	O89017	LGMN	0 ± 0	1.398 ± 0.364	0.00100547	100
Lactadherin	P21956	MFGM	0 ± 0	3.722 ± 1.846	0.0107608	100
T-complex protein 1 subunit epsilon	P80316	TCPE	0 ± 0	7.076 ± 4.022	0.0170389	100
Ena/VASP-like protein	P70429	EVL	0 ± 0	10.457 ± 3.24	0.00195517	100
Prostaglandin reductase 1	Q91YR9	PTGR1	0 ± 0	3.221 ± 2.352	0.037563	100
ATP-dependent RNA helicase DDX3Y	Q62095	DDX3Y	0 ± 0	3.203 ± 1.996	0.0229948	100
Putative ATP-dependent RNA helicase Pl10	P16381	DDX3L	0 ± 0	3.378 ± 2.243	0.0280871	100
Transcription factor BTF3	Q64152	BTF3	0 ± 0	1.398 ± 0.364	0.00100547	100
Heme oxygenase 1	P14901	HMOX1	0 ± 0	2.77 ± 0.778	0.00135134	100
N-acetyl-D-glucosamine kinase	Q9QZ08	NAGK	0 ± 0	1.69 ± 0.968	0.0175078	100
Ubiquitin carboxyl-terminal hydrolase isozyme L1	Q9R0P9	UCHL1	0 ± 0	1.217 ± 0.835	0.0310791	100
N-acetylglucosamine-6-phosphate deacetylase	Q8JZV7	NAGA	0 ± 0	1.065 ± 0.83	0.0455572	100
Fermitin family homolog 3	Q8K1B8	URP2	0 ± 0	3.227 ± 1.919	0.019771	100
Aminopeptidase N	P97449	AMPN	0 ± 0	4.176 ± 2.966	0.0345773	100
Tyrosine-protein phosphatase non-receptor type 6	P29351	PTN6	0 ± 0	5.354 ± 4.101	0.0432926	100
SAP domain-containing ribonucleoprotein	Q9D1J3	SARNP	0 ± 0	0.802 ± 0.62	0.0444523	100
Phosphatidylinositol transfer protein alpha isoform	P53810	PIPNA	0 ± 0	1.565 ± 1.249	0.0486792	100
Oxidoreductase HTATIP2	Q9Z2G9	HTAI2	0 ± 0	2.05 ± 0.859	0.00592322	100
Lysosomal acid lipase/cholesteryl ester hydrolase	Q9Z0M5	LICH	0 ± 0	2.16 ± 1.516	0.0333206	100
V-type proton ATPase subunit H	Q8BVE3	VATH	0 ± 0	1.05 ± 0.663	0.0239723	100
V-type proton ATPase subunit E 1	P50518	VATE1	0 ± 0	8.023 ± 5.676	0.0341629	100
Myosin light polypeptide 6	Q60605	MYL6	0 ± 0	5.546 ± 2.986	0.0142174	100
A-kinase anchor protein 2	O54931	AKAP2	0 ± 0	2.036 ± 0.908	0.00741808	100
Clathrin light chain A	O08585	CLCA	0 ± 0	2.599 ± 1.053	0.00526999	100
Zyxin	Q62523	ZYX	0 ± 0	2.581 ± 1.32	0.0119483	100
SH3 domain-containing kinase-binding protein 1	Q8R550	SH3K1	0 ± 0	2.894 ± 1.891	0.026748	100
AP-2 complex subunit beta	Q9DBG3	AP2B1	0 ± 0	3.406 ± 2.18	0.0250331	100
Adenylosuccinate synthetase isozyme 2	P46664	PURA2	0 ± 0	0.621 ± 0.352	0.0168215	100
Galectin-9	O08573	LEG9	0 ± 0	1.855 ± 0.834	0.0076316	100
SPARC	P07214	SPRC	0 ± 0	1.538 ± 1.179	0.0434233	100
COMM domain-containing protein 5	Q8R395	COMD5	0 ± 0	1.389 ± 0.981	0.0340446	100
GMP reductase 2	Q99L27	GMPR2	0 ± 0	1.224 ± 0.365	0.00169708	100
Septin-2	P42208	SEPT2	0 ± 0	3.329 ± 2.496	0.0406569	100
EH domain-containing protein 4	Q9EQP2	EHD4	0 ± 0	4.812 ± 1.688	0.00310352	100
Ras-related protein Rab-31	Q921E2	RAB31	0 ± 0	2.02 ± 0.713	0.0031863	100
Palladin	Q9ET54	PALLD	0 ± 0	3.545 ± 0.918	0.000988365	100
Rho-related GTP-binding protein RhoC	Q62159	RHOC	0 ± 0	2.452 ± 1.291	0.0131754	100
Lysosomal acid phosphatase	P24638	PPAL	0 ± 0	1.405 ± 0.383	0.00120799	100
Beta-hexosaminidase subunit beta	P20060	HEXB	0 ± 0	5.582 ± 3.954	0.0343042	100
Mitogen-activated protein kinase 1	P63085	MK01	0 ± 0	1.07 ± 0.844	0.0470463	100
Hippocalcin-like protein 1	P62748	HPCL1	0 ± 0	2.624 ± 0.803	0.00186273	100
CAP-Gly domain-containing linker protein 1	Q922J3	CLIP1	0 ± 0	0.902 ± 0.626	0.0321883	100
N(G),N(G)-dimethylarginine dimethylaminohydrolase 1	Q9CWS0	DDAH1	0 ± 0	3.496 ± 2.112	0.0208184	100
Transforming protein RhoA	Q9QUI0	RHOA	0 ± 0	3.838 ± 2.593	0.0296741	100
Glutamine--tRNA ligase	Q8BML9	SYQ	0 ± 0	1.199 ± 0.846	0.033867	100
Prothymosin alpha	P26350	PTMA	0 ± 0	2.467 ± 1.324	0.014069	100
40S ribosomal protein S27	Q6ZWU9	RS27	0 ± 0	2.76 ± 0.571	0.000415536	100
Chloride intracellular channel protein 4	Q9QYB1	CLIC4	0 ± 0	3.111 ± 1.574	0.0115274	100
V-type proton ATPase subunit D	P57746	VATD	0 ± 0	1.373 ± 0.587	0.00637459	100
GTPase IMAP family member 4	Q99JY3	GIMA4	0 ± 0	1.094 ± 0.717	0.0269614	100
Wiskott-Aldrich syndrome protein family member 2	Q8BH43	WASF2	0 ± 0	0.899 ± 0.617	0.0311557	100
T-complex protein 1 subunit gamma	P80318	TCPG	0 ± 0	4.324 ± 2.745	0.0243929	100
Septin-9	Q80UG5	SEPT9	0 ± 0	4.492 ± 2.304	0.0120725	100
Proteasome subunit alpha type-3	O70435	PSA3	0 ± 0	1.699 ± 1.218	0.035566	100
60S ribosomal protein L10	Q6ZWV3	RL10	0 ± 0	4.594 ± 1.601	0.00303349	100
Neutrophil cytosol factor 2	O70145	NCF2	0 ± 0	1.698 ± 0.613	0.00344834	100
Small glutamine-rich tetratricopeptide repeat-containing protein alpha	Q8BJU0	SGTA	0 ± 0	1.067 ± 0.838	0.0465443	100
Regulator of G-protein signaling 10	Q9CQE5	RGS10	0 ± 0	1.398 ± 0.364	0.00100547	100
Nuclear protein localization protein 4 homolog	P60670	NPL4	0 ± 0	1.392 ± 0.836	0.0204273	100
Growth arrest-specific protein 7	Q60780	GAS7	0 ± 0	1.079 ± 0.84	0.0453382	100
Large proline-rich protein BAG6	Q9Z1R2	BAG6	0 ± 0	1.523 ± 1.032	0.0299533	100
Inosine-5'-monophosphate dehydrogenase 2	P24547	IMDH2	0 ± 0	1.55 ± 0.915	0.0193356	100
Mesencephalic astrocyte-derived neurotrophic factor	Q9CXI5	MANF	0 ± 0	0.928 ± 0.327	0.00317386	100
5'-3' exonuclease PLD3	O35405	PLD3	0 ± 0	3.517 ± 1.638	0.00864201	100
Ig heavy chain V region 102	P01750	HVM06	0 ± 0	1.755 ± 1.154	0.02725	100
NHL repeat-containing protein 3	Q8CCH2	NHLC3	0 ± 0	0.926 ± 0.32	0.0029467	100
Tropomyosin beta chain	P58774	TPM2	0 ± 0	2.905 ± 2.158	0.0395746	100
L-xylulose reductase	Q91X52	DCXR	0 ± 0	0.769 ± 0.524	0.0304571	100
LIM domain and actin-binding protein 1	Q9ERG0	LIMA1	0 ± 0	1.046 ± 0.837	0.0490071	100
ATPase inhibitor, mitochondrial	O35143	ATIF1	0 ± 0	1.519 ± 1.021	0.0292084	100
Clathrin light chain B	Q6IRU5	CLCB	0 ± 0	3.073 ± 0.968	0.0020777	100
BTB/POZ domain-containing protein KCTD8	Q50H33	KCTD8	0 ± 0	1.393 ± 0.966	0.0321618	100
Nucleobindin-2	P81117	NUCB2	0 ± 0	0.777 ± 0.056	6.24086e-06	100
Translin	Q62348	TSN	0 ± 0	1.219 ± 0.84	0.031564	100
Glucosidase 2 subunit beta	O08795	GLU2B	0 ± 0	0.952 ± 0.444	0.00867382	100
Sorting nexin-6	Q6P8X1	SNX6	0 ± 0	1.534 ± 0.902	0.0190921	100
Eukaryotic translation initiation factor 2 subunit 3, X-linked	Q9Z0N1	IF2G	0 ± 0	0.774 ± 0.524	0.029807	100
Stathmin	P54227	STMN1	0 ± 0	1.846 ± 1.288	0.0327537	100
Actin-related protein 2/3 complex subunit 5-like protein	Q9D898	ARP5L	0 ± 0	0.926 ± 0.32	0.0029467	100
V-type proton ATPase subunit F	Q9D1K2	VATF	0 ± 0	3.394 ± 1.506	0.00729036	100
Unconventional myosin-Ie	E9Q634	MYO1E	0 ± 0	1.831 ± 1.222	0.0285989	100
Non-POU domain-containing octamer-binding protein	Q99K48	NONO	0 ± 0	1.844 ± 0.82	0.00733694	100
c-Myc-binding protein	Q9EQS3	MYCBP	0 ± 0	0.627 ± 0.354	0.0167684	100
Prefoldin subunit 3	P61759	PFD3	0 ± 0	0.77 ± 0.53	0.031432	100
Coatomer subunit beta	Q9JIF7	COPB	0 ± 0	0.621 ± 0.352	0.0168215	100
Protein BRICK1	Q91VR8	BRK1	0 ± 0	0.926 ± 0.32	0.0029467	100
BAG family molecular chaperone regulator 1	Q60739	BAG1	0 ± 0	1.869 ± 0.73	0.00460181	100
CD2-associated protein	Q9JLQ0	CD2AP	0 ± 0	1.604 ± 1.122	0.0330422	100
Macrosialin	P31996	CD68	0 ± 0	2.177 ± 0.66	0.00180073	100
Myeloid cell nuclear differentiation antigen-like protein	D0QMC3	MNDAL	0 ± 0	0.945 ± 0.691	0.0377987	100
Glia maturation factor beta	Q9CQI3	GMFB	0 ± 0	0.77 ± 0.53	0.031432	100
Mitochondrial import inner membrane translocase subunit TIM44	O35857	TIM44	0 ± 0	0.926 ± 0.32	0.0029467	100
TBC1 domain family member 13	Q8R3D1	TBC13	0 ± 0	0.933 ± 0.354	0.00413913	100
Deoxyribonuclease-2-alpha	P56542	DNS2A	0 ± 0	1.092 ± 0.714	0.0267416	100
Aminopeptidase B	Q8VCT3	AMPB	0 ± 0	1.073 ± 0.375	0.0030705	100
Protein PALS2	Q9JLB0	PALS2	0 ± 0	0.63 ± 0.356	0.016687	100
Dermatopontin	Q9QZZ6	DERM	0 ± 0	0.932 ± 0.636	0.0305653	100
Methionine-R-sulfoxide reductase B3, mitochondrial	Q8BU85	MSRB3	0 ± 0	0.784 ± 0.553	0.0339495	100
Threonine--tRNA ligase 1, cytoplasmic	Q9D0R2	SYTC	0 ± 0	0.621 ± 0.352	0.0168215	100
DnaJ homolog subfamily C member 8	Q6NZB0	DNJC8	0 ± 0	0.621 ± 0.352	0.0168215	100
Alpha-actinin-4	P57780	ACTN4	0.399 ± 0.891	31.771 ± 19.807	0.0238927	79.627
Alpha-actinin-1	Q7TPR4	ACTN1	0.266 ± 0.594	19.601 ± 12.577	0.0262547	73.688
Early endosome antigen 1	Q8BL66	EEA1	0.133 ± 0.297	9.66 ± 5.781	0.0210048	72.632
Major vault protein	Q9EQK5	MVP	0.159 ± 0.356	7.86 ± 5.186	0.0291606	49.434
Tubulin beta-6 chain	Q922F4	TBB6	0.427 ± 0.956	20.264 ± 9.654	0.00978577	47.457
UDP-N-acetylhexosamine pyrophosphorylase-like protein 1	Q3TW96	UAP1L	0.142 ± 0.319	6.432 ± 3.797	0.0205001	45.296
Tropomyosin alpha-3 chain	P21107	TPM3	0.142 ± 0.319	5.797 ± 3.487	0.0219128	40.824
Septin-8	Q8CHH9	SEPT8	0.133 ± 0.297	4.574 ± 3.046	0.0306742	34.391
Kinesin-1 heavy chain	Q61768	KINH	0.133 ± 0.297	4.296 ± 1.602	0.00378278	32.301
Tubulin beta-3 chain	Q9ERD7	TBB3	0.862 ± 1.17	26.597 ± 10.378	0.00491736	30.855
Sorting nexin-1	Q9WV80	SNX1	0.133 ± 0.297	3.872 ± 1.056	0.000866592	29.113
T-complex protein 1 subunit delta	P80315	TCPD	0.133 ± 0.297	3.86 ± 1.913	0.0113653	29.023
Tubulin beta-2A chain	Q7TMM9	TBB2A	1.28 ± 1.766	36.155 ± 12.799	0.00336493	28.246
Tyrosine--tRNA ligase, cytoplasmic	Q91WQ3	SYYC	0.133 ± 0.297	3.314 ± 2.247	0.0332908	24.917
Beta-glucuronidase	P12265	BGLR	0.418 ± 0.632	10.184 ± 3.553	0.00307901	24.364
RNA-binding protein EWS	Q61545	EWS	0.133 ± 0.297	3.218 ± 1.522	0.00953038	24.195
Growth factor receptor-bound protein 2	Q60631	GRB2	0.133 ± 0.297	3.167 ± 1.975	0.0255517	23.812
Prolow-density lipoprotein receptor-related protein 1	Q91ZX7	LRP1	0.189 ± 0.423	4.491 ± 2.935	0.0297573	23.762
ATP-dependent 6-phosphofructokinase, liver type	P12382	PFKAL	0.142 ± 0.319	3.317 ± 1.989	0.0224319	23.359
Tropomodulin-3	Q9JHJ0	TMOD3	0.133 ± 0.297	3.087 ± 0.693	0.000212476	23.211
Myosin-9	Q8VDD5	MYH9	1.099 ± 1.658	25.304 ± 17.527	0.0362667	23.025
Alpha-centractin	P61164	ACTZ	0.133 ± 0.297	2.916 ± 1.397	0.00996915	21.925
Perilipin-2	P43883	PLIN2	0.159 ± 0.356	3.228 ± 1.703	0.0143498	20.302
Ribose-phosphate pyrophosphokinase 1	Q9D7G0	PRPS1	1.125 ± 1.392	22.776 ± 7.453	0.00244683	20.245
Clathrin heavy chain 1	Q68FD5	CLH1	0.408 ± 0.6	8.183 ± 4.42	0.0164115	20.056
Tubulin beta-4B chain	P68372	TBB4B	1.714 ± 2.042	34.095 ± 13.961	0.00609629	19.892
Septin-11	Q8C1B7	SEPT11	0.551 ± 0.755	10.911 ± 3.96	0.00365889	19.802
40S ribosomal protein S15	P62843	RS15	0.142 ± 0.319	2.797 ± 1.184	0.00593937	19.697
Alpha-actinin-3	O88990	ACTN3	0.399 ± 0.891	7.848 ± 5.207	0.0318071	19.669
26S proteasome regulatory subunit 10B	P62334	PRS10	0.142 ± 0.319	2.786 ± 1.682	0.0232374	19.62
Tubulin beta-5 chain	P99024	TBB5	1.864 ± 1.848	36.179 ± 13.203	0.0040138	19.409
Nucleobindin-1	Q02819	NUCB1	0.266 ± 0.594	5.161 ± 2.142	0.00543965	19.402
Cytoplasmic dynein 1 heavy chain 1	Q9JHU4	DYHC1	0.186 ± 0.417	3.539 ± 1.978	0.0177817	19.027
Desmin	P31001	DESM	0.976 ± 1.114	18.227 ± 10.502	0.0208973	18.675
Serine/threonine-protein kinase PAK 2	Q8CIN4	PAK2	0.159 ± 0.356	2.966 ± 1.357	0.00820693	18.654
Proteasome subunit beta type-7	P70195	PSB7	0.159 ± 0.356	2.942 ± 2.01	0.035148	18.503
Septin-10	Q8C650	SEPT10	0.133 ± 0.297	2.437 ± 1.565	0.0287993	18.323
V-type proton ATPase subunit B, brain isoform	P62814	VATB2	1.268 ± 1.375	23.203 ± 7.716	0.00269993	18.299
Serpin B6	Q60854	SPB6	0.266 ± 0.594	4.846 ± 3.342	0.036308	18.218
60S ribosomal protein L35	Q6ZWV7	RL35	0.159 ± 0.356	2.774 ± 0.943	0.00198908	17.447
Thioredoxin domain-containing protein 5	Q91W90	TXND5	0.418 ± 0.632	7.285 ± 4.069	0.01868	17.428
Serine--tRNA ligase, cytoplasmic	P26638	SYSC	0.159 ± 0.356	2.762 ± 1.413	0.0127952	17.371
Dipeptidyl peptidase 3	Q99KK7	DPP3	0.159 ± 0.356	2.761 ± 1.71	0.0256381	17.365
Tumor protein D52	Q62393	TPD52	0.302 ± 0.414	5.243 ± 0.97	8.49233e-05	17.361
Dynactin subunit 2	Q99KJ8	DCTN2	0.275 ± 0.377	4.762 ± 1.987	0.006416	17.316
Lipoprotein lipase	P11152	LIPL	0.142 ± 0.319	2.431 ± 1.062	0.00664796	17.12
Aldo-keto reductase family 1 member B7	P21300	ALD1	0.133 ± 0.297	2.174 ± 0.648	0.000887771	16.346
Drebrin-like protein	Q62418	DBNL	0.142 ± 0.319	2.321 ± 0.896	0.00370204	16.345
Filamin-B	Q80X90	FLNB	0.737 ± 0.698	12.035 ± 8.66	0.0430899	16.33
Aldose reductase-related protein 2	P45377	ALD2	0.266 ± 0.594	4.319 ± 1.268	0.000806087	16.237
Spectrin beta chain, non-erythrocytic 1	Q62261	SPTB2	1.073 ± 2.024	17.164 ± 11.982	0.0387392	15.996
AP-2 complex subunit alpha-2	P17427	AP2A2	0.275 ± 0.377	4.353 ± 2.352	0.0169882	15.829
Transmembrane glycoprotein NMB	Q99P91	GPNMB	0.997 ± 2.23	15.289 ± 6.622	0.00629918	15.335
Arsenite methyltransferase	Q91WU5	AS3MT	0.142 ± 0.319	2.158 ± 1.342	0.0263619	15.197
Ubiquitin thioesterase OTUB1	Q7TQI3	OTUB1	0.133 ± 0.297	2.011 ± 1.161	0.0203013	15.12
Calcyclin-binding protein	Q9CXW3	CYBP	0.142 ± 0.319	2.145 ± 0.933	0.00640006	15.106
Inter-alpha-trypsin inhibitor heavy chain H5	Q8BJD1	ITIH5	0.399 ± 0.891	6.019 ± 3.191	0.0147229	15.085
Astrocytic phosphoprotein PEA-15	Q62048	PEA15	0.275 ± 0.377	4.014 ± 1.416	0.00309607	14.596
Periostin	Q62009	POSTN	0.345 ± 0.475	5.027 ± 3.657	0.045163	14.571
Spliceosome RNA helicase Ddx39b	Q9Z1N5	DX39B	0.142 ± 0.319	2.04 ± 1.371	0.0345308	14.366
Rho GDP-dissociation inhibitor 2	Q61599	GDIR2	0.703 ± 1.234	10.016 ± 4.893	0.0113406	14.248
Calmodulin-like protein 3	Q9D6P8	CALL3	0.133 ± 0.297	1.893 ± 1.152	0.024652	14.233
Calmodulin-1	P0DP26	CALM1	0.133 ± 0.297	1.893 ± 1.152	0.024652	14.233
Calmodulin-2	P0DP27	CALM2	0.133 ± 0.297	1.893 ± 1.152	0.024652	14.233
Calmodulin-3	P0DP28	CALM3	0.133 ± 0.297	1.893 ± 1.152	0.024652	14.233
PDZ and LIM domain protein 5	Q8CI51	PDLI5	0.461 ± 0.703	6.515 ± 0.675	7.08902e-07	14.132
Plastin-2	Q61233	PLSL	6.231 ± 6.588	87.983 ± 26.47	0.00168476	14.12
Phospholipase A-2-activating protein	P27612	PLAP	0.133 ± 0.297	1.837 ± 1.112	0.0243028	13.812
Ezrin	P26040	EZRI	0.541 ± 0.868	7.452 ± 5.347	0.043579	13.774
Peroxidasin homolog	Q3UQ28	PXDN	0.189 ± 0.423	2.587 ± 1.339	0.0134362	13.688
UDP-glucose 6-dehydrogenase	O70475	UGDH	0.142 ± 0.319	1.901 ± 1.278	0.0349921	13.387
Hematopoietic lineage cell-specific protein	P49710	HCLS1	0.318 ± 0.712	4.215 ± 1.754	0.00508395	13.255
V-type proton ATPase subunit G 1	Q9CR51	VATG1	0.302 ± 0.414	3.889 ± 1.404	0.00335341	12.877
Heterogeneous nuclear ribonucleoprotein H2	P70333	HNRH2	0.736 ± 0.757	9.331 ± 4.287	0.0100759	12.678
Actin-related protein 2	P61161	ARP2	1.125 ± 1.392	13.979 ± 5.237	0.00417	12.426
Coatomer subunit delta	Q5XJY5	COPD	0.577 ± 0.6	7.145 ± 4.302	0.0261686	12.383
Palmitoyl-protein thioesterase 1	O88531	PPT1	0.399 ± 0.891	4.891 ± 3.329	0.0369923	12.258
Creatine kinase B-type	Q04447	KCRB	2.634 ± 1.996	31.811 ± 22.837	0.0457693	12.077
Spermidine synthase	Q64674	SPEE	0.142 ± 0.319	1.703 ± 1.233	0.0452994	11.993
Protein S100-A4	P07091	S10A4	0.159 ± 0.356	1.845 ± 0.633	0.00174941	11.604
Neurolysin, mitochondrial	Q91YP2	NEUL	0.159 ± 0.356	1.841 ± 1.348	0.0473427	11.579
Heterogeneous nuclear ribonucleoprotein F	Q9Z2X1	HNRPF	1.011 ± 0.968	11.657 ± 3.25	0.00115901	11.53
Histone H1.5	P43276	H15	0.64 ± 0.674	7.327 ± 4.564	0.0297453	11.448
Nucleophosmin	Q61937	NPM	0.266 ± 0.594	2.921 ± 1.744	0.0239729	10.981
Eukaryotic translation initiation factor 3 subunit I	Q9QZD9	EIF3I	0.159 ± 0.356	1.717 ± 1.022	0.0237836	10.799
Leucine-rich repeat-containing protein 59	Q922Q8	LRC59	0.408 ± 0.6	4.402 ± 2.099	0.0109833	10.789
Ribonuclease inhibitor	Q91VI7	RINI	0.834 ± 1.149	8.849 ± 4.959	0.0206718	10.61
Cathepsin S	O70370	CATS	0.995 ± 1.18	10.511 ± 2.629	0.000452438	10.564
Methionine adenosyltransferase 2 subunit beta	Q99LB6	MAT2B	0.275 ± 0.377	2.901 ± 1.365	0.0106369	10.549
EF-hand domain-containing protein D2	Q9D8Y0	EFHD2	0.719 ± 0.874	7.578 ± 2.189	0.00106872	10.54
Rho-related GTP-binding protein RhoG	P84096	RHOG	0.159 ± 0.356	1.668 ± 0.922	0.0180497	10.491
Basement membrane-specific heparan sulfate proteoglycan core protein	Q05793	PGBM	2.662 ± 3.434	27.801 ± 9.403	0.00240255	10.444
Sorting nexin-2	Q9CWK8	SNX2	0.425 ± 0.612	4.438 ± 2.347	0.0166369	10.442
Acid ceramidase	Q9WV54	ASAH1	0.567 ± 0.569	5.888 ± 3.15	0.0183361	10.384
Programmed cell death 6-interacting protein	Q9WU78	PDC6I	0.7 ± 0.816	7.181 ± 1.934	0.000724407	10.259
Lysosomal protective protein	P16675	PPGB	1.144 ± 1.064	11.637 ± 4.389	0.00480635	10.172
N-acetylneuraminate lyase	Q9DCJ9	NPL	0.142 ± 0.319	1.429 ± 0.767	0.0161773	10.063
Protein S100-A6	P14069	S10A6	0.142 ± 0.319	1.421 ± 0.917	0.0325187	10.007
CUGBP Elav-like family member 2	Q9Z0H4	CELF2	0.159 ± 0.356	1.568 ± 1.113	0.0448123	9.862
Ribosomal protein S6 kinase alpha-3	P18654	KS6A3	0.133 ± 0.297	1.282 ± 0.825	0.0325215	9.639
Peroxiredoxin-like 2A	Q9CYH2	PXL2A	0.567 ± 0.569	5.428 ± 2.263	0.00719357	9.573
F-actin-capping protein subunit alpha-1	P47753	CAZA1	1.466 ± 1.037	14.032 ± 2.15	3.00097e-05	9.572
Calponin-3	Q9DAW9	CNN3	0.292 ± 0.403	2.786 ± 0.836	0.00110474	9.541
Spectrin alpha chain, non-erythrocytic 1	P16546	SPTN1	5.809 ± 7.66	54.972 ± 25.211	0.00981612	9.463
Prosaposin	Q61207	SAP	0.603 ± 0.828	5.506 ± 2.496	0.00926501	9.131
Tubulin alpha-1B chain	P05213	TBA1B	2.306 ± 1.89	21.044 ± 9.411	0.0101098	9.126
Heat shock protein HSP 90-alpha	P07901	HS90A	0.302 ± 0.414	2.736 ± 1.474	0.0185836	9.06
Phenylalanine--tRNA ligase alpha subunit	Q8C0C7	SYFA	0.159 ± 0.356	1.424 ± 0.925	0.0344249	8.956
Tubulin alpha-1A chain	P68369	TBA1A	2.306 ± 1.89	20.437 ± 9.101	0.0100205	8.863
NudC domain-containing protein 2	Q9CQ48	NUDC2	0.159 ± 0.356	1.409 ± 0.839	0.0252607	8.862
Proliferation-associated protein 2G4	P50580	PA2G4	0.71 ± 0.691	6.261 ± 4.02	0.0355274	8.818
DNA-(apurinic or apyrimidinic site) endonuclease	P28352	APEX1	0.159 ± 0.356	1.392 ± 0.836	0.0262306	8.755
Serine/arginine-rich splicing factor 1	Q6PDM2	SRSF1	0.142 ± 0.319	1.229 ± 0.384	0.00136587	8.655
Transcription elongation factor A protein 1	P10711	TCEA1	0.142 ± 0.319	1.228 ± 0.84	0.041579	8.648
Crk-like protein	P47941	CRKL	0.408 ± 0.6	3.502 ± 1.975	0.0220824	8.583
Xaa-Pro dipeptidase	Q11136	PEPD	0.647 ± 0.673	5.527 ± 2.605	0.0119535	8.543
Probable ATP-dependent RNA helicase DDX17	Q501J6	DDX17	0.73 ± 0.823	6.23 ± 4.097	0.038401	8.534
Histidine--tRNA ligase, cytoplasmic	Q61035	HARS1	0.597 ± 0.588	5.075 ± 2.31	0.0105696	8.501
RNA transcription, translation and transport factor protein	Q9CQE8	RTRAF	0.427 ± 0.956	3.603 ± 1.216	0.00204614	8.438
Staphylococcal nuclease domain-containing protein 1	Q78PY7	SND1	1.268 ± 1.375	10.625 ± 5.836	0.0211861	8.379
Ribosome-binding protein 1	Q99PL5	RRBP1	2.23 ± 1.257	18.535 ± 5.615	0.00228616	8.312
Actin-related protein 2/3 complex subunit 1A	Q9R0Q6	ARC1A	0.133 ± 0.297	1.092 ± 0.714	0.0364286	8.211
Pleckstrin homology domain-containing family O member 2	Q8K124	PKHO2	0.133 ± 0.297	1.092 ± 0.714	0.0364286	8.211
Talin-1	P26039	TLN1	5.482 ± 5.792	44.948 ± 17.442	0.00521994	8.199
Cytochrome b5 type B	Q9CQX2	CYB5B	0.133 ± 0.297	1.082 ± 0.408	0.0036457	8.135
Prelamin-A/C	P48678	LMNA	2.37 ± 3.224	19.228 ± 10.234	0.0183163	8.113
Ras-related protein Rab-18	P35293	RAB18	0.285 ± 0.637	2.311 ± 1.302	0.0212969	8.109
Eukaryotic initiation factor 4A-I	P60843	IF4A1	1.303 ± 1.198	10.476 ± 3.365	0.00224853	8.04
Small nuclear ribonucleoprotein-associated protein B	P27048	RSMB	0.275 ± 0.377	2.167 ± 1.422	0.0387286	7.88
Small nuclear ribonucleoprotein-associated protein N	P63163	RSMN	0.275 ± 0.377	2.167 ± 1.422	0.0387286	7.88
Ubiquitin-like modifier-activating enzyme 1	Q02053	UBA1	0.532 ± 1.189	4.168 ± 2.903	0.0460663	7.835
Guanine nucleotide-binding protein G(I)/G(S)/G(O) subunit gamma-11	P61953	GBG11	0.142 ± 0.319	1.106 ± 0.728	0.0384488	7.789
Macrophage-capping protein	P24452	CAPG	4.624 ± 3.115	35.652 ± 9.41	0.00102375	7.71
40S ribosomal protein S3a	P97351	RS3A	2.013 ± 1.843	15.463 ± 3.265	0.000154303	7.682
Proteasome activator complex subunit 1	P97371	PSME1	0.551 ± 0.755	4.231 ± 2.694	0.0353982	7.679
Di-N-acetylchitobiase	Q8R242	DIAC	0.159 ± 0.356	1.219 ± 0.84	0.0450978	7.667
Apoptosis-associated speck-like protein containing a CARD	Q9EPB4	ASC	0.674 ± 0.765	5.161 ± 1.063	9.8903e-05	7.657
BTB/POZ domain-containing protein KCTD12	Q6WVG3	KCD12	0.879 ± 0.913	6.723 ± 3.321	0.014835	7.648
Mannose-1-phosphate guanyltransferase beta	Q8BTZ7	GMPPB	0.266 ± 0.594	1.996 ± 0.818	0.00598926	7.504
Laminin subunit beta-1	P02469	LAMB1	2.022 ± 3.453	15.097 ± 3.583	0.000374011	7.466
Cytosolic non-specific dipeptidase	Q9D1A2	CNDP2	2.372 ± 1.469	17.632 ± 5.917	0.00352072	7.433
Tubulin-specific chaperone A	P48428	TBCA	0.318 ± 0.712	2.357 ± 0.892	0.00438548	7.412
Complex I assembly factor ACAD9, mitochondrial	Q8JZN5	ACAD9	0.461 ± 0.703	3.388 ± 1.529	0.00919562	7.349
Collagen alpha-2(VI) chain	Q02788	CO6A2	0.624 ± 0.365	4.583 ± 3.066	0.044082	7.345
Actin-related protein 2/3 complex subunit 5	Q9CPW4	ARPC5	0.597 ± 0.588	4.384 ± 2.115	0.0138947	7.343
Protein disulfide-isomerase A3	P27773	PDIA3	4.772 ± 4.453	34.725 ± 13.233	0.00517724	7.277
Serine-threonine kinase receptor-associated protein	Q9Z1Z2	STRAP	0.292 ± 0.403	2.121 ± 1.041	0.0137178	7.264
40S ribosomal protein S26	P62855	RS26	0.783 ± 0.573	5.665 ± 1.943	0.00360551	7.235
Heterogeneous nuclear ribonucleoprotein U	Q8VEK3	HNRPU	0.275 ± 0.377	1.969 ± 1.21	0.0323455	7.16
Apolipoprotein C-III	P33622	APOC3	0.266 ± 0.594	1.888 ± 1.088	0.0254955	7.098
Beta-actin-like protein 2	Q8BFZ3	ACTBL	10.743 ± 5.319	76.173 ± 27.261	0.00506459	7.09
Endoplasmic reticulum resident protein 29	P57759	ERP29	1.472 ± 1.515	10.437 ± 3.143	0.0013886	7.09
Calreticulin	P14211	CALR	0.292 ± 0.403	2.054 ± 0.867	0.0070507	7.034
Ion channel TACAN	Q8C1E7	TACAN	0.133 ± 0.297	0.933 ± 0.354	0.00500378	7.015
Eukaryotic initiation factor 4A-II	P10630	IF4A2	0.852 ± 0.913	5.96 ± 2.622	0.00941341	6.995
Eukaryotic translation initiation factor 5A-1	P63242	IF5A1	1.272 ± 0.421	8.886 ± 2.95	0.00410703	6.986
Actin-related protein 2/3 complex subunit 3	Q9JM76	ARPC3	1.303 ± 1.198	9.027 ± 2.807	0.00185189	6.928
Very-long-chain 3-oxoacyl-CoA reductase	O70503	DHB12	0.133 ± 0.297	0.921 ± 0.623	0.0450642	6.925
Vimentin	P20152	VIME	23.423 ± 16.032	161.837 ± 67.601	0.00877799	6.909
Protein disulfide-isomerase	P09103	PDIA1	0.603 ± 0.828	4.162 ± 1.504	0.00324097	6.902
Guanine nucleotide-binding protein G(I)/G(S)/G(O) subunit gamma-2	P63213	GBG2	0.133 ± 0.297	0.918 ± 0.614	0.0436511	6.902
T-complex protein 1 subunit beta	P80314	TCPB	1.799 ± 2.456	12.406 ± 4.906	0.00518929	6.896
Septin-7	O55131	SEPT7	1.758 ± 1.298	11.979 ± 5.204	0.0101209	6.814
Actin-related protein 2/3 complex subunit 2	Q9CVB6	ARPC2	3.446 ± 3.088	23.482 ± 8.242	0.00359174	6.814
Moesin	P26041	MOES	3.991 ± 3.631	27.138 ± 16.052	0.0303428	6.8
60S ribosomal protein L15	Q9CZM2	RL15	0.726 ± 0.736	4.937 ± 1.572	0.00194501	6.8
UDP-N-acetylhexosamine pyrophosphorylase	Q91YN5	UAP1	0.275 ± 0.377	1.864 ± 1.055	0.0247765	6.778
Mitochondrial import inner membrane translocase subunit Tim8 B	P62077	TIM8B	0.159 ± 0.356	1.077 ± 0.388	0.00462253	6.774
Interferon-activable protein 204	P0DOV2	IFI4	0.719 ± 0.874	4.81 ± 1.972	0.00657569	6.69
GrpE protein homolog 1, mitochondrial	Q99LP6	GRPE1	0.567 ± 0.569	3.787 ± 2.238	0.0301751	6.679
Retinol-binding protein 1	Q00915	RET1	0.186 ± 0.417	1.221 ± 0.629	0.0183785	6.565
Bcl-2-like protein 13	P59017	B2L13	0.142 ± 0.319	0.928 ± 0.327	0.00492306	6.535
Succinate--CoA ligase [ADP-forming] subunit beta, mitochondrial	Q9Z2I9	SUCB1	0.895 ± 1.02	5.775 ± 3.836	0.0445298	6.453
Coronin-1B	Q9WUM3	COR1B	0.719 ± 0.874	4.638 ± 2.005	0.00856325	6.451
Plastin-3	Q99K51	PLST	3.953 ± 4.827	25.418 ± 9.519	0.00423776	6.43
5'(3')-deoxyribonucleotidase, cytosolic type	Q9JM14	NT5C	0.292 ± 0.403	1.859 ± 0.406	0.000280443	6.366
RNA-splicing ligase RtcB homolog	Q99LF4	RTCB	0.541 ± 0.868	3.43 ± 1.098	0.00197345	6.34
40S ribosomal protein S5	P97461	RS5	0.478 ± 0.447	3.021 ± 1.764	0.0300508	6.32
40S ribosomal protein S11	P62281	RS11	1.327 ± 1.876	8.324 ± 3.235	0.00498944	6.273
Synaptic functional regulator FMR1	P35922	FMR1	0.275 ± 0.377	1.722 ± 0.719	0.00711403	6.262
N-acetylglucosamine-6-sulfatase	Q8BFR4	GNS	0.521 ± 0.826	3.246 ± 0.931	0.00124901	6.23
Ragulator complex protein LAMTOR5	Q9D1L9	LTOR5	0.594 ± 0.656	3.661 ± 1.545	0.0080895	6.163
Bifunctional glutamate/proline--tRNA ligase	Q8CGC7	SYEP	1.076 ± 0.522	6.609 ± 2.648	0.00849786	6.142
Stress-induced-phosphoprotein 1	Q60864	STIP1	2.286 ± 2.372	13.995 ± 3.93	0.000915443	6.122
40S ribosomal protein S17	P63276	RS17	0.992 ± 1.138	6.051 ± 1.639	0.000712108	6.1
Beta-2-syntrophin	Q61235	SNTB2	0.275 ± 0.377	1.676 ± 0.567	0.00252669	6.095
Heat shock protein HSP 90-beta	P11499	HS90B	1.011 ± 0.968	6.127 ± 2.599	0.00878997	6.06
Multifunctional protein ADE2	Q9DCL9	PUR6	0.567 ± 0.569	3.408 ± 0.366	3.80871e-05	6.011
Mammalian ependymin-related protein 1	Q99M71	EPDR1	0.159 ± 0.356	0.952 ± 0.444	0.0151633	5.987
60S ribosomal protein L8	P62918	RL8	1.35 ± 0.933	8.012 ± 1.116	8.868e-06	5.935
Talin-2	Q71LX4	TLN2	1.494 ± 0.847	8.846 ± 2.478	0.00159277	5.921
Asparagine--tRNA ligase, cytoplasmic	Q8BP47	SYNC	0.444 ± 0.647	2.614 ± 1.329	0.0176145	5.887
Glucose-6-phosphate 1-dehydrogenase X	Q00612	G6PD1	3.834 ± 2.674	22.528 ± 10.449	0.0141881	5.876
26S proteasome non-ATPase regulatory subunit 9	Q9CR00	PSMD9	0.577 ± 0.6	3.386 ± 0.547	5.79677e-05	5.868
Cathepsin D	P18242	CATD	16.3 ± 9.979	95.484 ± 29.122	0.00233967	5.858
Glycogenin-1	Q9R062	GLYG	0.345 ± 0.475	2.017 ± 1.271	0.0392302	5.846
Rab GDP dissociation inhibitor beta	Q61598	GDIB	5.731 ± 5.373	33.414 ± 10.637	0.00211403	5.83
U1 small nuclear ribonucleoprotein A	Q62189	SNRPA	0.586 ± 0.933	3.41 ± 1.506	0.00991519	5.819
Coronin-1A	O89053	COR1A	4.037 ± 3.453	23.458 ± 5.733	0.000441582	5.811
Proteasome subunit beta type-2	Q9R1P3	PSB2	0.567 ± 0.569	3.266 ± 1.182	0.00409187	5.76
Laminin subunit alpha-2	Q60675	LAMA2	0.959 ± 1.326	5.511 ± 2.172	0.00582958	5.747
60S ribosomal protein L5	P47962	RL5	1.98 ± 2.17	11.352 ± 3.701	0.00223897	5.733
Selenoprotein P	P70274	SEPP1	0.275 ± 0.377	1.574 ± 0.849	0.0228253	5.724
AP-1 complex subunit beta-1	O35643	AP1B1	0.674 ± 1.151	3.827 ± 2.173	0.0281414	5.678
60S ribosomal protein L26	P61255	RL26	1.771 ± 2.012	10.033 ± 4.548	0.0115739	5.665
60S ribosomal protein L38	Q9JJI8	RL38	0.408 ± 0.6	2.311 ± 0.715	0.00199947	5.664
Cytochrome b-c1 complex subunit 7	Q9D855	QCR7	0.558 ± 0.873	3.144 ± 1.358	0.00932497	5.634
Protein quaking	Q9QYS9	QKI	0.275 ± 0.377	1.546 ± 0.517	0.00271211	5.622
Heterogeneous nuclear ribonucleoprotein H	O35737	HNRH1	1.864 ± 1.848	10.471 ± 3.385	0.00226332	5.617
Galectin-3-binding protein	Q07797	LG3BP	0.806 ± 0.978	4.52 ± 1.375	0.0015596	5.608
Small nuclear ribonucleoprotein E	P62305	RUXE	0.302 ± 0.414	1.692 ± 1.107	0.0456638	5.603
Heterogeneous nuclear ribonucleoprotein Q	Q7TMK9	HNRPQ	0.995 ± 1.18	5.573 ± 3.269	0.031864	5.601
Heterogeneous nuclear ribonucleoproteins C1/C2	Q9Z204	HNRPC	1.154 ± 1.2	6.45 ± 3.252	0.0184941	5.589
Interferon-activable protein 205-B	P0DOV1	IFI5B	0.719 ± 0.874	4.007 ± 0.851	0.000314601	5.573
Xaa-Pro aminopeptidase 1	Q6P1B1	XPP1	0.444 ± 0.647	2.472 ± 0.589	0.000864292	5.568
F-actin-capping protein subunit beta	P47757	CAPZB	2.88 ± 2.891	16.032 ± 2.503	6.46002e-05	5.567
Dihydrolipoyllysine-residue acetyltransferase component of pyruvate dehydrogenase complex, mitochondrial	Q8BMF4	ODP2	0.833 ± 1.088	4.625 ± 3.031	0.0462399	5.552
COP9 signalosome complex subunit 5	O35864	CSN5	0.451 ± 0.699	2.473 ± 0.597	0.00125086	5.483
Synaptobrevin homolog YKT6	Q9CQW1	YKT6	0.285 ± 0.637	1.552 ± 0.529	0.0095215	5.446
CCHC-type zinc finger nucleic acid binding protein	P53996	CNBP	0.425 ± 0.612	2.302 ± 0.868	0.00521613	5.416
60S acidic ribosomal protein P2	P99027	RLA2	0.455 ± 0.638	2.461 ± 0.939	0.00545851	5.409
Nidogen-1	P10493	NID1	3.769 ± 4.21	20.357 ± 6.876	0.00285809	5.401
60S ribosomal protein L18a	P62717	RL18A	1.178 ± 1.385	6.348 ± 2.17	0.00304461	5.389
Filamin-A	Q8BTM8	FLNA	21.231 ± 25.29	114.057 ± 49.488	0.00981316	5.372
Aspartate aminotransferase, cytoplasmic	P05201	AATC	1.278 ± 1.149	6.854 ± 4.191	0.03862	5.363
Galectin-3	P16110	LEG3	12.937 ± 2.57	69.32 ± 10.38	0.000151219	5.358
V-type proton ATPase catalytic subunit A	P50516	VATA	1.277 ± 1.225	6.836 ± 3.15	0.0134321	5.353
WD repeat-containing protein 1	O88342	WDR1	7.345 ± 7.284	39.273 ± 15.644	0.00692648	5.347
Adenylyl cyclase-associated protein 1	P40124	CAP1	4.895 ± 4.475	26.163 ± 7.911	0.00166249	5.345
Jupiter microtubule associated homolog 2	Q6PGH2	JUPI2	0.345 ± 0.475	1.835 ± 0.642	0.0037473	5.319
40S ribosomal protein S15a	P62245	RS15A	1.738 ± 1.597	9.236 ± 1.436	5.53949e-05	5.314
BAG family molecular chaperone regulator 3	Q9JLV1	BAG3	0.586 ± 0.933	3.102 ± 0.539	0.00161456	5.294
Proteasome subunit beta type-8	P28063	PSB8	1.101 ± 1.51	5.825 ± 1.771	0.00202464	5.291
Vasodilator-stimulated phosphoprotein	P70460	VASP	0.736 ± 0.757	3.887 ± 1.433	0.00470723	5.281
Actin-related protein 2/3 complex subunit 4	P59999	ARPC4	1.914 ± 2.007	10.078 ± 1.352	0.000131191	5.265
Tubulin-folding cofactor B	Q9D1E6	TBCB	0.584 ± 0.805	3.066 ± 1.089	0.00410233	5.25
MICOS complex subunit Mic19	Q9CRB9	MIC19	0.674 ± 1.151	3.523 ± 1.343	0.0072394	5.227
Y-box-binding protein 1	P62960	YBOX1	1.708 ± 1.167	8.91 ± 1.738	0.00011712	5.217
40S ribosomal protein S9	Q6ZWN5	RS9	1.151 ± 1.288	6.003 ± 1.702	0.00118223	5.215
Synaptic vesicle membrane protein VAT-1 homolog	Q62465	VAT1	5.784 ± 5.034	30.141 ± 10.527	0.00386282	5.211
Polypyrimidine tract-binding protein 2	Q91Z31	PTBP2	0.275 ± 0.377	1.431 ± 0.77	0.0244822	5.204
Adaptin ear-binding coat-associated protein 2	Q9D1J1	NECP2	0.594 ± 0.656	3.09 ± 0.477	0.00019254	5.202
Actin-related protein 3	Q99JY9	ARP3	2.82 ± 2.862	14.64 ± 1.792	0.000129869	5.191
40S ribosomal protein S27-like	Q6ZWY3	RS27L	0.418 ± 0.632	2.156 ± 0.573	0.0019064	5.158
Phosphomannomutase 2	Q9Z2M7	PMM2	0.719 ± 0.874	3.696 ± 2.381	0.0463677	5.14
Polypyrimidine tract-binding protein 3	Q8BHD7	PTBP3	0.551 ± 0.755	2.826 ± 1.289	0.0128596	5.129
Puromycin-sensitive aminopeptidase	Q11011	PSA	0.551 ± 0.755	2.825 ± 1.487	0.0228325	5.127
40S ribosomal protein S18	P62270	RS18	2.315 ± 2.141	11.861 ± 1.607	6.78054e-05	5.124
Coactosin-like protein	Q9CQI6	COTL1	3.596 ± 2.207	18.262 ± 3.309	7.68414e-05	5.078
Heterogeneous nuclear ribonucleoprotein A/B	Q99020	ROAA	1.569 ± 1.499	7.913 ± 2.369	0.00162347	5.043
DnaJ homolog subfamily B member 6	O54946	DNJB6	0.275 ± 0.377	1.38 ± 0.285	0.00100878	5.018
Splicing factor, proline- and glutamine-rich	Q8VIJ6	SFPQ	0.491 ± 0.456	2.454 ± 1.179	0.0168607	4.998
SUMO-conjugating enzyme UBC9	P63280	UBC9	0.74 ± 0.699	3.692 ± 2	0.0266405	4.989
Elongation factor 1-gamma	Q9D8N0	EF1G	0.71 ± 0.691	3.537 ± 1.748	0.0187587	4.982
60S acidic ribosomal protein P0	P14869	RLA0	0.434 ± 0.399	2.147 ± 0.751	0.00393301	4.947
Haptoglobin	Q61646	HPT	4.76 ± 4.283	23.489 ± 8.23	0.00401346	4.935
Serine/threonine-protein phosphatase CPPED1	Q8BFS6	CPPED	0.159 ± 0.356	0.777 ± 0.056	0.016923	4.887
Tripeptidyl-peptidase 1	O89023	TPP1	1.599 ± 0.755	7.812 ± 4.4	0.033131	4.886
60S ribosomal protein L13a	P19253	RL13A	1.17 ± 1.138	5.684 ± 2.583	0.0135848	4.858
Prefoldin subunit 2	O70591	PFD2	0.418 ± 0.632	2.03 ± 0.732	0.00603276	4.856
Leukotriene A-4 hydrolase	P24527	LKHA4	1.987 ± 1.906	9.638 ± 2.615	0.000990008	4.851
Heterogeneous nuclear ribonucleoprotein A3	Q8BG05	ROA3	3.55 ± 3.453	17.213 ± 4.934	0.00134758	4.849
Ubiquitin-conjugating enzyme E2 variant 2	Q9D2M8	UB2V2	1.323 ± 1.341	6.414 ± 1.695	0.000896372	4.848
Lupus La protein homolog	P32067	LA	1.069 ± 0.772	5.128 ± 2.324	0.0145611	4.797
Cathepsin B	P10605	CATB	6.936 ± 2.492	33.261 ± 10.233	0.00358749	4.795
Sialic acid synthase	Q99J77	SIAS	0.322 ± 0.452	1.544 ± 0.737	0.0170813	4.795
Serpin H1	P19324	SERPH	4.85 ± 4.436	23.21 ± 3.328	0.00011146	4.786
Ragulator complex protein LAMTOR2	Q9JHS3	LTOR2	0.418 ± 0.632	1.981 ± 0.806	0.010004	4.739
Prostaglandin reductase 2	Q8VDQ1	PTGR2	0.461 ± 0.703	2.181 ± 1	0.015689	4.731
Microtubule-associated protein 4	P27546	MAP4	2.108 ± 2.653	9.971 ± 1.986	0.000929389	4.73
Nicotinamide phosphoribosyltransferase	Q99KQ4	NAMPT	0.425 ± 0.612	2 ± 0.615	0.00363927	4.706
Thy-1 membrane glycoprotein	P01831	THY1	0.266 ± 0.594	1.236 ± 0.685	0.0442325	4.647
40S ribosomal protein S4, X isoform	P62702	RS4X	4.164 ± 4.354	19.21 ± 3.852	0.000433964	4.613
Prefoldin subunit 1	Q9CWM4	PFD1	0.302 ± 0.414	1.393 ± 0.841	0.0414923	4.613
Apolipoprotein C-I	P34928	APOC1	1.676 ± 0.957	7.707 ± 2.466	0.00341636	4.598
Aldehyde dehydrogenase family 1 member A3	Q9JHW9	AL1A3	0.816 ± 1.2	3.725 ± 0.86	0.0028828	4.565
von Willebrand factor A domain-containing protein 5A	Q99KC8	VMA5A	4.497 ± 4.213	20.48 ± 6.664	0.0029419	4.554
60S ribosomal protein L30	P62889	RL30	2.226 ± 2.051	10.138 ± 2.205	0.00037976	4.554
RNA-binding protein FUS	P56959	FUS	1.455 ± 1.545	6.617 ± 1.527	0.000717391	4.548
Retinal dehydrogenase 2	Q62148	AL1A2	0.816 ± 1.2	3.701 ± 1.044	0.0038102	4.536
Hexokinase-1	P17710	HXK1	0.577 ± 0.6	2.616 ± 1.616	0.0449718	4.534
Guanine deaminase	Q9R111	GUAD	2.898 ± 1.864	13.12 ± 3.125	0.000545259	4.527
Polyadenylate-binding protein 1	P29341	PABP1	3.456 ± 3.2	15.646 ± 4.348	0.00127894	4.527
Elongation factor 2	P58252	EF2	14.203 ± 11.714	64.233 ± 19.76	0.00223311	4.522
Ubiquitin-conjugating enzyme E2 variant 1	Q9CZY3	UB2V1	1.323 ± 1.341	5.949 ± 1.573	0.00112771	4.497
60S ribosomal protein L19	P84099	RL19	1.482 ± 1.752	6.604 ± 3.024	0.0153436	4.456
60S ribosomal protein L4	Q9D8E6	RL4	3.946 ± 3.802	17.359 ± 4.362	0.000889317	4.399
Heterogeneous nuclear ribonucleoprotein A1	P49312	ROA1	3.584 ± 4.577	15.744 ± 6.75	0.0124276	4.393
Disabled homolog 2	P98078	DAB2	0.807 ± 0.67	3.541 ± 1.076	0.00216224	4.388
Syntaxin-7	O70439	STX7	0.71 ± 0.691	3.111 ± 0.581	0.000383886	4.382
Dihydropyrimidinase-related protein 3	Q62188	DPYL3	2.235 ± 1.867	9.753 ± 1.601	0.000148125	4.364
Protein transport protein Sec31A	Q3UPL0	SC31A	0.878 ± 0.959	3.828 ± 1.975	0.024954	4.36
Actin, cytoplasmic 1	P60710	ACTB	38.233 ± 13.871	166.247 ± 45.341	0.00215615	4.348
Pigment epithelium-derived factor	P97298	PEDF	1.898 ± 1.388	8.216 ± 1.107	5.93868e-05	4.329
Fascin	Q61553	FSCN1	1.618 ± 1.322	6.947 ± 1.331	0.000220049	4.294
Heat shock cognate 71 kDa protein	P63017	HSP7C	21.274 ± 16.788	91.193 ± 26.039	0.00159503	4.287
Signal recognition particle 14 kDa protein	P16254	SRP14	0.541 ± 0.868	2.317 ± 1.169	0.0279887	4.283
Pre-mRNA-processing-splicing factor 8	Q99PV0	PRP8	0.434 ± 0.399	1.857 ± 0.395	0.000473184	4.279
Actin, cytoplasmic 2	P63260	ACTG	38.9 ± 13.603	166.394 ± 45.429	0.0022443	4.277
Actin-related protein 2/3 complex subunit 1B	Q9WV32	ARC1B	3.511 ± 3.413	14.936 ± 4.743	0.00298765	4.254
60S ribosomal protein L23	P62830	RL23	1.268 ± 1.375	5.374 ± 1.556	0.00230459	4.238
GTP-binding nuclear protein Ran	P62827	RAN	2.157 ± 0.845	9.108 ± 2.969	0.00488773	4.223
Toll-interacting protein	Q9QZ06	TOLIP	0.693 ± 0.991	2.922 ± 0.91	0.00608119	4.216
Small nuclear ribonucleoprotein Sm D2	P62317	SMD2	0.62 ± 1.035	2.604 ± 1.309	0.030156	4.2
60S ribosomal protein L36a	P83882	RL36A	0.434 ± 0.399	1.818 ± 0.95	0.0274571	4.189
Peptidyl-prolyl cis-trans isomerase FKBP7	O54998	FKBP7	0.408 ± 0.6	1.703 ± 0.317	0.00513703	4.174
Syntaxin-12	Q9ER00	STX12	0.444 ± 0.647	1.852 ± 0.36	0.00488906	4.171
F-actin-capping protein subunit alpha-2	P47754	CAZA2	3.967 ± 3.988	16.336 ± 3.718	0.000976557	4.118
Twinfilin-2	Q9Z0P5	TWF2	0.71 ± 0.691	2.921 ± 1.045	0.00567098	4.114
Actin, alpha skeletal muscle	P68134	ACTS	31.535 ± 11.194	128.724 ± 34.276	0.00201955	4.082
Serine/threonine-protein phosphatase PP1-alpha catalytic subunit	P62137	PP1A	0.451 ± 0.699	1.841 ± 0.862	0.0241768	4.082
S-formylglutathione hydrolase	Q9R0P3	ESTD	4.107 ± 3.994	16.682 ± 6.034	0.00610572	4.062
Apolipoprotein E	P08226	APOE	4.313 ± 3.782	17.504 ± 6.04	0.00476184	4.058
Actin, gamma-enteric smooth muscle	P63268	ACTH	30.267 ± 10.56	122.497 ± 32.418	0.0019942	4.047
Stress-70 protein, mitochondrial	P38647	GRP75	6.615 ± 4.494	26.612 ± 9.372	0.00561003	4.023
Biliverdin reductase A	Q9CY64	BIEA	3.293 ± 1.406	13.204 ± 2.628	0.00027832	4.01
Rab GDP dissociation inhibitor alpha	P50396	GDIA	2.856 ± 2.653	11.404 ± 3.086	0.00164327	3.993
Peptidyl-prolyl cis-trans isomerase NIMA-interacting 4	Q9CWW6	PIN4	0.434 ± 0.399	1.73 ± 0.73	0.0124329	3.986
Laminin subunit gamma-1	P02468	LAMC1	6.053 ± 6.437	23.988 ± 6.827	0.00273116	3.963
Activated RNA polymerase II transcriptional coactivator p15	P11031	TCP4	0.71 ± 0.691	2.798 ± 1.152	0.0114637	3.941
Cytochrome c oxidase subunit 5A, mitochondrial	P12787	COX5A	2.226 ± 2.559	8.659 ± 4.384	0.0276105	3.89
UV excision repair protein RAD23 homolog B	P54728	RD23B	1.33 ± 1.38	5.142 ± 0.699	0.00156292	3.866
Protein 4.1	P48193	EPB41	0.319 ± 0.447	1.233 ± 0.395	0.00924293	3.865
Prostamide/prostaglandin F synthase	Q9DB60	PXL2B	0.558 ± 0.873	2.152 ± 0.563	0.0113932	3.857
Endoplasmic reticulum chaperone BiP	P20029	BIP	7.236 ± 6.663	27.787 ± 8.737	0.00356672	3.84
Glycerol-3-phosphate dehydrogenase 1-like protein	Q3ULJ0	GPD1L	0.567 ± 0.569	2.176 ± 0.992	0.0183491	3.838
60S ribosomal protein L10a	P53026	RL10A	1.809 ± 2.179	6.902 ± 1.543	0.00348259	3.815
Twinfilin-1	Q91YR1	TWF1	1.678 ± 1.991	6.395 ± 1.73	0.00411095	3.811
40S ribosomal protein S6	P62754	RS6	1.742 ± 1.361	6.621 ± 2.98	0.0175212	3.801
Thioredoxin reductase 1, cytoplasmic	Q9JMH6	TRXR1	1.731 ± 1.8	6.497 ± 1.835	0.00322467	3.753
LIM and SH3 domain protein 1	Q61792	LASP1	4.239 ± 3.492	15.865 ± 6.97	0.0161616	3.743
Beta-1-syntrophin	Q99L88	SNTB1	0.577 ± 0.6	2.157 ± 0.235	0.00243113	3.738
Heterogeneous nuclear ribonucleoprotein K	P61979	HNRPK	4.487 ± 4.383	16.757 ± 5.595	0.00534833	3.735
Ras-related C3 botulinum toxin substrate 1	P63001	RAC1	2.082 ± 2.314	7.679 ± 1.948	0.00347467	3.688
Eukaryotic peptide chain release factor subunit 1	Q8BWY3	ERF1	0.737 ± 0.698	2.702 ± 1.541	0.0436684	3.666
Ras-related protein Rab-7a	P51150	RAB7A	4.91 ± 4.012	17.983 ± 4.669	0.00153977	3.663
PEST proteolytic signal-containing nuclear protein	Q6P8I4	PCNP	0.302 ± 0.414	1.102 ± 0.485	0.0234972	3.649
Translationally-controlled tumor protein	P63028	TCTP	2.164 ± 1.286	7.821 ± 2.803	0.00730962	3.614
60S ribosomal protein L3	P27659	RL3	3.756 ± 4.014	13.542 ± 4.544	0.00706842	3.605
Microtubule-associated protein RP/EB family member 1	Q61166	MARE1	0.905 ± 1.242	3.259 ± 0.355	0.0111426	3.601
40S ribosomal protein S3	P62908	RS3	5.937 ± 5.699	21.357 ± 6.885	0.0051515	3.597
60S ribosomal protein L31	P62900	RL31	1.841 ± 1.151	6.618 ± 1.777	0.00158295	3.595
Oligoribonuclease, mitochondrial	Q9D8S4	ORN	1.038 ± 1.153	3.716 ± 0.952	0.0042177	3.58
Vitronectin	P29788	VTNC	0.302 ± 0.414	1.08 ± 0.401	0.0165885	3.576
Trifunctional enzyme subunit alpha, mitochondrial	Q8BMS1	ECHA	4.871 ± 5.566	17.381 ± 6.893	0.014216	3.568
Prothrombin	P19221	THRB	0.302 ± 0.414	1.077 ± 0.388	0.0157704	3.566
60S ribosomal protein L7a	P12970	RL7A	4.73 ± 4.121	16.818 ± 5.673	0.00576931	3.556
2,4-dienoyl-CoA reductase [(3E)-enoyl-CoA-producing], mitochondrial	Q9CQ62	DECR	2.004 ± 1.875	7.119 ± 3.588	0.0299696	3.552
Thioredoxin domain-containing protein 17	Q9CQM5	TXD17	0.912 ± 1.315	3.23 ± 0.471	0.0137867	3.542
Guanine nucleotide-binding protein G(I)/G(S)/G(O) subunit gamma-12	Q9DAS9	GBG12	1.446 ± 1.354	5.113 ± 0.611	0.0019006	3.536
60S ribosomal protein L11	Q9CXW4	RL11	1.695 ± 1.724	5.987 ± 2.083	0.00795344	3.532
Hypoxanthine-guanine phosphoribosyltransferase	P00493	HPRT	3.346 ± 2.941	11.773 ± 1.658	0.00118779	3.519
Importin subunit beta-1	P70168	IMB1	0.869 ± 0.799	3.057 ± 1.599	0.0345239	3.518
Ras-related protein Rap-1b	Q99JI6	RAP1B	2.024 ± 1.748	7.104 ± 2.533	0.00754484	3.51
Far upstream element-binding protein 1	Q91WJ8	FUBP1	2.234 ± 0.583	7.832 ± 2.555	0.00686065	3.506
Proteasome subunit alpha type-4	Q9R1P0	PSA4	1.688 ± 1.86	5.901 ± 2.687	0.0231543	3.496
Succinate dehydrogenase [ubiquinone] flavoprotein subunit, mitochondrial	Q8K2B3	SDHA	2.058 ± 2.816	7.174 ± 1.847	0.0117338	3.486
Heat shock-related 70 kDa protein 2	P17156	HSP72	7.69 ± 4.647	26.755 ± 7.951	0.0029747	3.479
40S ribosomal protein S7	P62082	RS7	2.431 ± 2.309	8.399 ± 1.967	0.00243043	3.455
Serine/threonine-protein phosphatase 2A 65 kDa regulatory subunit A alpha isoform	Q76MZ3	2AAA	0.451 ± 0.699	1.548 ± 0.527	0.0249563	3.432
Isocitrate dehydrogenase [NAD] subunit alpha, mitochondrial	Q9D6R2	IDH3A	3.796 ± 3.758	13.007 ± 5.275	0.0148445	3.427
Heat shock 70 kDa protein 1A	Q61696	HS71A	4.14 ± 2.647	14.189 ± 4.094	0.00260297	3.427
Laminin subunit alpha-4	P97927	LAMA4	5.429 ± 6.438	18.564 ± 5.278	0.008236	3.419
Ras-related protein Rab-5C	P35278	RAB5C	2.633 ± 2.532	8.938 ± 1.023	0.00307058	3.395
Vacuolar protein sorting-associated protein 26A	P40336	VP26A	1.588 ± 1.56	5.387 ± 1.772	0.00719539	3.392
Heat shock 70 kDa protein 1B	P17879	HS71B	4.14 ± 2.647	14.04 ± 3.828	0.00197981	3.391
40S ribosomal protein S16	P14131	RS16	3.32 ± 2.73	11.234 ± 2.961	0.0023453	3.384
S-methyl-5'-thioadenosine phosphorylase	Q9CQ65	MTAP	1.227 ± 1.009	4.15 ± 1.121	0.0025613	3.382
Annexin A6	P14824	ANXA6	6.008 ± 6.646	20.175 ± 8.31	0.0186497	3.358
Procathepsin L	P06797	CATL1	1.513 ± 1.162	5.069 ± 1.093	0.00108576	3.35
Cell division control protein 42 homolog	P60766	CDC42	3.27 ± 2.864	10.936 ± 3.069	0.0035545	3.344
C-terminal-binding protein 1	O88712	CTBP1	0.603 ± 0.828	2 ± 0.615	0.0179907	3.317
60S ribosomal protein L32	P62911	RL32	2.253 ± 2.305	7.45 ± 0.491	0.0062815	3.307
EH domain-containing protein 1	Q9WVK4	EHD1	3.619 ± 2.959	11.967 ± 4.01	0.00657863	3.307
Clusterin	Q06890	CLUS	1.412 ± 1.795	4.624 ± 2.152	0.0344066	3.275
Cell surface glycoprotein MUC18	Q8R2Y2	MUC18	3.226 ± 3.822	10.559 ± 2.508	0.0090987	3.273
Ig kappa chain V19-17	P01633	KV5A1	0.434 ± 0.399	1.414 ± 0.685	0.0304688	3.258
Pyruvate kinase PKM	P52480	KPYM	28.25 ± 20.418	92.004 ± 34.228	0.010138	3.257
Ig kappa chain V-III region PC 7043	P01665	KV3AD	1.137 ± 1.468	3.701 ± 1.939	0.0484468	3.255
Ig kappa chain V-III region PC 7183	P01666	KV3AE	1.137 ± 1.468	3.701 ± 1.939	0.0484468	3.255
Ras-related protein Rab-5A	Q9CQD1	RAB5A	2.421 ± 2.275	7.868 ± 1.82	0.00341807	3.25
Lysosomal alpha-mannosidase	O09159	MA2B1	2.231 ± 1.311	7.238 ± 3.492	0.0292399	3.244
Aldo-keto reductase family 1 member A1	Q9JII6	AK1A1	7.594 ± 3.762	24.546 ± 4.78	0.000312767	3.232
Lysozyme C-2	P08905	LYZ2	2.119 ± 1.834	6.827 ± 2.632	0.0130761	3.222
Phosphoacetylglucosamine mutase	Q9CYR6	AGM1	0.434 ± 0.399	1.397 ± 0.638	0.0254899	3.219
GTP-binding protein SAR1b	Q9CQC9	SAR1B	0.434 ± 0.399	1.397 ± 0.638	0.0254899	3.219
Vesicle-associated membrane protein-associated protein B	Q9QY76	VAPB	2.483 ± 3.294	7.96 ± 3.16	0.027829	3.206
Collagen alpha-1(VI) chain	Q04857	CO6A1	2.716 ± 1.801	8.702 ± 1.254	0.000455659	3.204
Tetranectin	P43025	TETN	0.792 ± 0.761	2.537 ± 1.218	0.0311879	3.203
Heterogeneous nuclear ribonucleoprotein D0	Q60668	HNRPD	2.915 ± 2.753	9.331 ± 3.532	0.0135312	3.201
Thimet oligopeptidase	Q8C1A5	THOP1	0.719 ± 0.874	2.299 ± 0.667	0.0135281	3.197
Vinculin	Q64727	VINC	18.814 ± 19.657	59.737 ± 20.133	0.0116731	3.175
Cathepsin Z	Q9WUU7	CATZ	2.989 ± 1.108	9.49 ± 1.521	9.05685e-05	3.175
RNA-binding motif protein, X chromosome	Q9WV02	RBMX	1.453 ± 1.472	4.608 ± 1.46	0.00932961	3.171
Proteasome subunit beta type-6	Q60692	PSB6	1.553 ± 1.191	4.924 ± 1.752	0.00913447	3.171
14-3-3 protein zeta/delta	P63101	1433Z	3.676 ± 1.503	11.621 ± 2.166	0.000246997	3.161
40S ribosomal protein S23	P62267	RS23	1.609 ± 1.19	5.082 ± 0.589	0.00120612	3.158
Extended synaptotagmin-1	Q3U7R1	ESYT1	1.101 ± 1.51	3.476 ± 1.643	0.0447983	3.157
60S ribosomal protein L7	P14148	RL7	4.859 ± 4.503	15.263 ± 5.611	0.0127562	3.141
Long-chain-fatty-acid--CoA ligase 1	P41216	ACSL1	10.188 ± 9.103	31.88 ± 10.843	0.00941998	3.129
Adenosylhomocysteinase	P50247	SAHH	2.057 ± 1.499	6.429 ± 2.973	0.0265444	3.125
Receptor of activated protein C kinase 1	P68040	RACK1	4.764 ± 5.074	14.877 ± 4.373	0.0100112	3.123
Ras-related protein Rab-21	P35282	RAB21	1.374 ± 1.927	4.291 ± 1.414	0.028066	3.123
Caveolae-associated protein 2	Q63918	CAVN2	4.071 ± 2.798	12.704 ± 3.163	0.00189287	3.121
Proteasome subunit alpha type-2	P49722	PSA2	1.296 ± 1.464	4.042 ± 1.02	0.0104989	3.119
Ras-related protein Rab-5B	P61021	RAB5B	2.279 ± 2.149	7.108 ± 0.706	0.00540322	3.119
Ig gamma-2B chain C region	P01867	IGG2B	7.547 ± 5.314	23.497 ± 8.286	0.00887452	3.113
Protein S100-A11	P50543	S10AB	1.88 ± 1.746	5.844 ± 1.82	0.00793008	3.109
40S ribosomal protein S14	P62264	RS14	2.563 ± 2.435	7.947 ± 3.392	0.0226588	3.101
S-adenosylmethionine synthase isoform type-2	Q3THS6	METK2	1.072 ± 0.879	3.281 ± 1.098	0.00855814	3.061
Apoptosis-inducing factor 1, mitochondrial	Q9Z0X1	AIFM1	1.321 ± 0.971	4.038 ± 1.516	0.0123503	3.057
UMP-CMP kinase	Q9DBP5	KCY	3.879 ± 3.306	11.851 ± 2.311	0.00292586	3.055
Dual specificity protein phosphatase 3	Q9D7X3	DUS3	2.2 ± 2.884	6.712 ± 1.262	0.0209804	3.051
Ester hydrolase C11orf54 homolog	Q91V76	CK054	3.318 ± 1.914	10.08 ± 1.744	0.00039959	3.038
Dihydropyrimidinase-related protein 1	P97427	DPYL1	1.904 ± 2.105	5.765 ± 1.189	0.0107922	3.028
60S ribosomal protein L28	P41105	RL28	0.912 ± 1.315	2.754 ± 1.052	0.041552	3.02
Ethylmalonyl-CoA decarboxylase	Q9D9V3	ECHD1	1.65 ± 1.003	4.981 ± 1.334	0.00252495	3.019
40S ribosomal protein S2	P25444	RS2	2.256 ± 1.244	6.759 ± 2.188	0.00635032	2.996
Cytochrome c oxidase subunit 5B, mitochondrial	P19536	COX5B	2.276 ± 2.632	6.798 ± 0.773	0.0159486	2.987
Annexin A1	P10107	ANXA1	21.298 ± 17.792	62.879 ± 15.844	0.00464662	2.952
Fructose-bisphosphate aldolase C	P05063	ALDOC	3.134 ± 2.176	9.248 ± 4.515	0.0357174	2.951
Caveolae-associated protein 1	O54724	CAVN1	12.542 ± 11.575	36.907 ± 5.434	0.00601553	2.943
40S ribosomal protein S8	P62242	RS8	6.312 ± 5.842	18.549 ± 3.669	0.00586422	2.939
40S ribosomal protein S28	P62858	RS28	1.045 ± 1.317	3.069 ± 0.972	0.026532	2.937
Long-chain specific acyl-CoA dehydrogenase, mitochondrial	P51174	ACADL	9.279 ± 8.333	27.241 ± 2.652	0.00649258	2.936
60S ribosomal protein L17	Q9CPR4	RL17	2.305 ± 2.111	6.753 ± 1.313	0.00568864	2.93
Cytosolic acyl coenzyme A thioester hydrolase	Q91V12	BACH	0.693 ± 0.991	2.03 ± 0.73	0.0439006	2.929
60S ribosomal protein L35a	O55142	RL35A	0.843 ± 0.878	2.469 ± 0.937	0.0221996	2.929
Serine/threonine-protein kinase OSR1	Q6P9R2	OXSR1	1.17 ± 1.138	3.416 ± 1.189	0.0158166	2.92
Poly(rC)-binding protein 1	P60335	PCBP1	4.309 ± 3.972	12.567 ± 1.987	0.00621841	2.916
Serine/threonine-protein phosphatase 2A catalytic subunit beta isoform	P62715	PP2AB	0.895 ± 1.02	2.592 ± 1.246	0.0473338	2.896
Serine/threonine-protein phosphatase 2A catalytic subunit alpha isoform	P63330	PP2AA	0.895 ± 1.02	2.592 ± 1.246	0.0473338	2.896
Vesicle-associated membrane protein-associated protein A	Q9WV55	VAPA	2.236 ± 2.452	6.438 ± 1.923	0.0177859	2.879
4-trimethylaminobutyraldehyde dehydrogenase	Q9JLJ2	AL9A1	2.935 ± 2.309	8.372 ± 2.835	0.0110729	2.852
60S ribosomal protein L23a	P62751	RL23A	3.562 ± 2.513	10.071 ± 2.827	0.00502055	2.827
NADH dehydrogenase [ubiquinone] 1 alpha subcomplex subunit 12	Q7TMF3	NDUAC	0.275 ± 0.377	0.777 ± 0.056	0.0401682	2.825
ADP-ribosylation factor 3	P61205	ARF3	4.549 ± 3.019	12.846 ± 2.628	0.00176035	2.824
ADP-ribosylation factor 1	P84078	ARF1	4.549 ± 3.019	12.846 ± 2.628	0.00176035	2.824
Rho GDP-dissociation inhibitor 1	Q99PT1	GDIR1	7.435 ± 4.306	20.983 ± 7.794	0.0136277	2.822
ATP synthase subunit d, mitochondrial	Q9DCX2	ATP5H	2.642 ± 3.259	7.456 ± 1.427	0.0260344	2.822
Ragulator complex protein LAMTOR3	O88653	LTOR3	0.993 ± 1.367	2.783 ± 0.816	0.0425707	2.803
Gelsolin	P13020	GELS	17.906 ± 13.719	49.803 ± 6.2	0.00389824	2.781
NADH-cytochrome b5 reductase 3	Q9DCN2	NB5R3	2.288 ± 2.127	6.349 ± 2.729	0.0320001	2.775
Complement factor B	P04186	CFAB	4.886 ± 3.803	13.554 ± 4.698	0.0132067	2.774
Polypyrimidine tract-binding protein 1	P17225	PTBP1	3.392 ± 3.942	9.374 ± 3.285	0.032137	2.764
Proteasome subunit alpha type-6	Q9QUM9	PSA6	3.182 ± 2.047	8.778 ± 1.816	0.0018879	2.759
60 kDa heat shock protein, mitochondrial	P63038	CH60	10.255 ± 8.187	28.275 ± 10.061	0.0152725	2.757
40S ribosomal protein S12	P63323	RS12	2.83 ± 2.771	7.788 ± 2.792	0.022533	2.752
Cytosol aminopeptidase	Q9CPY7	AMPL	4.076 ± 3.29	11.216 ± 2.969	0.00708203	2.752
Apolipoprotein A-IV	P06728	APOA4	8.884 ± 9.163	24.407 ± 6.75	0.0175023	2.747
Collagen alpha-6(VI) chain	Q8C6K9	CO6A6	2.168 ± 1.954	5.954 ± 2.794	0.0412717	2.746
Proteasome subunit beta type-1	O09061	PSB1	3.998 ± 2.977	10.942 ± 2.364	0.00390346	2.737
40S ribosomal protein S25	P62852	RS25	2.268 ± 1.598	6.19 ± 1.631	0.0049521	2.729
Heterogeneous nuclear ribonucleoprotein A0	Q9CX86	ROA0	1.297 ± 1.509	3.52 ± 1.242	0.0355398	2.714
Trifunctional purine biosynthetic protein adenosine-3	Q64737	PUR2	0.92 ± 0.979	2.492 ± 1.057	0.0406838	2.709
Extracellular superoxide dismutase [Cu-Zn]	O09164	SODE	6.856 ± 5.156	18.541 ± 4.843	0.00614012	2.704
6-phosphogluconate dehydrogenase, decarboxylating	Q9DCD0	6PGD	10.503 ± 9.78	28.342 ± 8.49	0.0154769	2.698
Ras-related protein Rab-8B	P61028	RAB8B	3.704 ± 1.07	9.994 ± 4.379	0.0304916	2.698
NEDD8	P29595	NEDD8	0.763 ± 0.515	2.044 ± 1.006	0.0446295	2.679
Caveolae-associated protein 3	Q91VJ2	CAVN3	4.12 ± 2.993	11.034 ± 1.11	0.0045103	2.678
ATP synthase subunit f, mitochondrial	P56135	ATPK	0.7 ± 0.816	1.873 ± 0.74	0.0448442	2.676
Y-box-binding protein 3	Q9JKB3	YBOX3	1.038 ± 1.153	2.777 ± 0.596	0.0241654	2.675
60S ribosomal protein L21	O09167	RL21	1.669 ± 0.809	4.452 ± 1.481	0.00969376	2.667
Myotrophin	P62774	MTPN	3.131 ± 2.277	8.325 ± 1.417	0.00381423	2.659
RNA binding motif protein, X-linked-like-1	Q91VM5	RMXL1	2.03 ± 1.896	5.389 ± 1.252	0.0131869	2.655
Phosphoglycerate kinase 1	P09411	PGK1	11.225 ± 7.184	29.699 ± 7.769	0.00457338	2.646
Aldehyde oxidase 3	G3X982	AOXC	0.71 ± 0.691	1.878 ± 0.52	0.0180334	2.645
Poly(rC)-binding protein 3	P57722	PCBP3	1.296 ± 1.464	3.425 ± 0.78	0.0279522	2.643
60S ribosomal protein L9	P51410	RL9	1.844 ± 1.782	4.867 ± 1.922	0.0328112	2.639
Catechol O-methyltransferase	O88587	COMT	1.754 ± 1.736	4.62 ± 1.313	0.0201656	2.634
Magnesium-dependent phosphatase 1	Q9D967	MGDP1	0.65 ± 0.675	1.71 ± 0.368	0.0207312	2.631
Cytoglobin	Q9CX80	CYGB	2.19 ± 1.66	5.753 ± 1.535	0.00788212	2.627
Cofilin-1	P18760	COF1	15.767 ± 5.612	41.143 ± 9.124	0.00132839	2.609
Pro-cathepsin H	P49935	CATH	3.797 ± 2.21	9.881 ± 2.43	0.00330708	2.602
Adapter molecule crk	Q64010	CRK	2.152 ± 1.044	5.593 ± 2.014	0.0146145	2.599
ATP synthase subunit e, mitochondrial	Q06185	ATP5I	2.601 ± 2.129	6.745 ± 2.815	0.0323295	2.593
Dynein light chain 2, cytoplasmic	Q9D0M5	DYL2	1.144 ± 1.064	2.957 ± 0.868	0.0191774	2.585
Prefoldin subunit 6	Q03958	PFD6	0.71 ± 0.691	1.83 ± 0.812	0.0474521	2.577
Cofilin-2	P45591	COF2	2.793 ± 1.17	7.172 ± 3.039	0.0286997	2.568
ATP synthase subunit O, mitochondrial	Q9DB20	ATPO	3.539 ± 3.453	9.085 ± 3.673	0.039444	2.567
Ras-related protein Rab-1A	P62821	RAB1A	8.082 ± 4.672	20.582 ± 5.578	0.00522747	2.547
Endophilin-B1	Q9JK48	SHLB1	1.161 ± 1.114	2.951 ± 0.654	0.0191901	2.542
Aspartate aminotransferase, mitochondrial	P05202	AATM	6.03 ± 5.518	15.312 ± 6.428	0.0406008	2.539
Dihydropyrimidinase-related protein 2	O08553	DPYL2	11.03 ± 7.443	27.836 ± 5.324	0.00421542	2.524
40S ribosomal protein S20	P60867	RS20	2.335 ± 1.756	5.863 ± 0.592	0.00841112	2.511
Poly(rC)-binding protein 2	Q61990	PCBP2	3.48 ± 2.801	8.669 ± 2.438	0.0144577	2.491
Isocitrate dehydrogenase [NADP], mitochondrial	P54071	IDHP	4.982 ± 4.829	12.348 ± 3.565	0.0273834	2.479
Bifunctional purine biosynthesis protein ATIC	Q9CWJ9	PUR9	3.765 ± 2.25	9.303 ± 3.949	0.0325656	2.471
40S ribosomal protein S10	P63325	RS10	3.994 ± 2.823	9.833 ± 2.36	0.00791575	2.462
T-complex protein 1 subunit zeta	P80317	TCPZ	2.583 ± 1.345	6.322 ± 2.375	0.0207192	2.448
40S ribosomal protein S19	Q9CZX8	RS19	4.225 ± 2.666	10.335 ± 3.507	0.0159574	2.446
40S ribosomal protein S13	P62301	RS13	3.779 ± 3.229	9.236 ± 1.413	0.0155353	2.444
60S ribosomal protein L12	P35979	RL12	3.905 ± 3.056	9.524 ± 2.829	0.0167589	2.439
Ras-related protein Rab-8A	P55258	RAB8A	3.979 ± 1.343	9.699 ± 3.642	0.0211782	2.438
14-3-3 protein theta	P68254	1433T	3.329 ± 0.377	8.073 ± 1.74	0.002984	2.425
Beta-galactosidase	P23780	BGAL	1.933 ± 0.86	4.681 ± 1.235	0.00447275	2.422
Trifunctional enzyme subunit beta, mitochondrial	Q99JY0	ECHB	11.022 ± 10.161	26.599 ± 6.179	0.0235735	2.413
Dynein light chain roadblock-type 1	P62627	DLRB1	1.586 ± 1.629	3.819 ± 1.258	0.0433448	2.408
Annexin A5	P48036	ANXA5	2.8 ± 1.898	6.735 ± 2.264	0.0182488	2.405
Heat shock protein beta-1	P14602	HSPB1	5.181 ± 4.506	12.395 ± 3.634	0.0247161	2.392
Proteasome subunit alpha type-8	Q9CWH6	PSMA8	2.288 ± 2.127	5.472 ± 1.709	0.0323912	2.392
B-cell receptor-associated protein 31	Q61335	BAP31	0.577 ± 0.6	1.38 ± 0.285	0.0371732	2.392
60S ribosomal protein L37a	P61514	RL37A	1.294 ± 1.267	3.087 ± 0.682	0.0309837	2.386
60S ribosomal protein L18	P35980	RL18	4.077 ± 3.073	9.71 ± 2.531	0.0139492	2.382
14-3-3 protein eta	P68510	1433F	2.689 ± 0.707	6.398 ± 2.979	0.0478112	2.379
60S ribosomal protein L27a	P14115	RL27A	2.37 ± 1.582	5.636 ± 1.773	0.0155028	2.378
Transgelin-2	Q9WVA4	TAGL2	13.701 ± 2.218	32.319 ± 4.697	0.000260426	2.359
Fatty acid-binding protein 5	Q05816	FABP5	26.593 ± 6.651	62.708 ± 7.63	4.93717e-05	2.358
Vacuolar protein sorting-associated protein 29	Q9QZ88	VPS29	2.661 ± 1.757	6.251 ± 1.828	0.0132872	2.349
Glycerol-3-phosphate dehydrogenase [NAD(+)], cytoplasmic	P13707	GPDA	15.731 ± 8.566	36.939 ± 8.797	0.0048009	2.348
Very long-chain specific acyl-CoA dehydrogenase, mitochondrial	P50544	ACADV	4.594 ± 4.205	10.71 ± 3.116	0.033194	2.331
Medium-chain specific acyl-CoA dehydrogenase, mitochondrial	P45952	ACADM	11.867 ± 10.996	27.625 ± 8.112	0.0350177	2.328
Coagulation factor XIII A chain	Q8BH61	F13A	4.637 ± 3.838	10.755 ± 3.659	0.0326891	2.319
Fructose-bisphosphate aldolase A	P05064	ALDOA	52.397 ± 18.64	120.566 ± 26.061	0.00188107	2.301
Tumor protein D54	Q9CYZ2	TPD54	2.315 ± 2.141	5.327 ± 1.51	0.0361347	2.301
Ubiquilin-2	Q9QZM0	UBQL2	4 ± 3.014	9.193 ± 3.182	0.0293524	2.298
Ras-related protein Rab-1B	Q9D1G1	RAB1B	6.965 ± 3.698	15.964 ± 3.447	0.00409979	2.292
Peptidyl-prolyl cis-trans isomerase C	P30412	PPIC	1.915 ± 1.438	4.345 ± 1.027	0.0171884	2.269
60S ribosomal protein L24	Q8BP67	RL24	1.712 ± 1.597	3.86 ± 0.373	0.0377411	2.255
60S ribosomal protein L6	P47911	RL6	8.571 ± 7.749	19.173 ± 3.206	0.0342595	2.237
1,5-anhydro-D-fructose reductase	Q9DCT1	AKCL2	2.14 ± 1.303	4.788 ± 0.433	0.0080662	2.237
60S ribosomal protein L14	Q9CR57	RL14	3.836 ± 2.517	8.567 ± 2.781	0.0226954	2.233
Sorbitol dehydrogenase	Q64442	DHSO	4.513 ± 3.508	10.032 ± 2.849	0.0268395	2.223
Isocitrate dehydrogenase [NADP] cytoplasmic	O88844	IDHC	20.374 ± 8.777	45.092 ± 9.029	0.00232366	2.213
Ig kappa chain V-III region PC 7132	P01655	KV3A2	1.181 ± 1.05	2.606 ± 0.774	0.0429674	2.207
Far upstream element-binding protein 2	Q3U0V1	FUBP2	3.872 ± 2.39	8.455 ± 1.937	0.0110095	2.184
Ubiquitin-conjugating enzyme E2 L3	P68037	UB2L3	6.024 ± 3.685	13.103 ± 2.559	0.00934464	2.175
Protein-L-isoaspartate(D-aspartate) O-methyltransferase	P23506	PIMT	2.618 ± 2.134	5.682 ± 1.102	0.0291473	2.17
Profilin-1	P62962	PROF1	25.398 ± 2.601	54.653 ± 10.226	0.00228438	2.152
Proteasome subunit alpha type-7	Q9Z2U0	PSA7	5.938 ± 4.749	12.749 ± 3.163	0.0321943	2.147
Copine-1	Q8C166	CPNE1	1.303 ± 1.198	2.776 ± 0.587	0.0498107	2.13
Band 4.1-like protein 2	O70318	E41L2	4.197 ± 3.299	8.91 ± 2.611	0.0381604	2.123
60S ribosomal protein L27	P61358	RL27	3.523 ± 2.403	7.463 ± 0.899	0.017993	2.118
Thioredoxin	P10639	THIO	4.674 ± 2.633	9.841 ± 2.341	0.0114045	2.105
Ras-related protein Rab-11B	P46638	RB11B	5.866 ± 3.944	12.281 ± 2.088	0.0179428	2.094
Ras-related protein Rab-10	P61027	RAB10	3.545 ± 1.078	7.413 ± 2.422	0.0193734	2.091
ADP-ribosylation factor 5	P84084	ARF5	3.855 ± 2.835	8.017 ± 2.026	0.0309989	2.08
Alpha-enolase	P17182	ENOA	46.423 ± 12.492	96.529 ± 21.55	0.0034853	2.079
T-complex protein 1 subunit zeta-2	Q61390	TCPW	1.44 ± 0.619	2.973 ± 1.128	0.0360984	2.065
Ras-related protein Rab-14	Q91V41	RAB14	6.372 ± 3.836	13.111 ± 2.893	0.0152183	2.058
Glyceraldehyde-3-phosphate dehydrogenase	P16858	G3P	30.325 ± 16.579	62.222 ± 21.903	0.0337529	2.052
Macrophage migration inhibitory factor	P34884	MIF	3.626 ± 1.879	7.439 ± 2.842	0.0411494	2.052
55 kDa erythrocyte membrane protein	P70290	EM55	3.904 ± 3.224	7.993 ± 2.002	0.0484554	2.047
Transthyretin	P07309	TTHY	3.819 ± 2.431	7.796 ± 2.79	0.0435387	2.041
Ras-related protein Rab-4B	Q91ZR1	RAB4B	1.972 ± 0.875	4 ± 1.231	0.0191478	2.028
14-3-3 protein beta/alpha	Q9CQV8	1433B	7.621 ± 2.149	15.357 ± 2.704	0.00120952	2.015
Pyridoxal kinase	Q8K183	PDXK	7.357 ± 2.56	14.804 ± 2.21	0.00123202	2.012
Eukaryotic translation initiation factor 4H	Q9WUK2	IF4H	1.076 ± 0.522	2.162 ± 0.617	0.0174667	2.009
Ig heavy chain V region 1-72	P06328	HVM49	1.961 ± 1.284	3.91 ± 0.814	0.0250299	1.994
Ig heavy chain V region 1-62-3	P01754	HVM10	1.961 ± 1.284	3.91 ± 0.814	0.0250299	1.994
Ig gamma-2A chain C region secreted form	P01864	GCAB	13.875 ± 7.173	27.494 ± 5.228	0.0102511	1.982
Glutamine synthetase	P15105	GLNA	9.073 ± 5.362	17.763 ± 3.423	0.0191524	1.958
60S ribosomal protein L13	P47963	RL13	5.003 ± 2.737	9.684 ± 2.969	0.0321623	1.936
Sorting nexin-3	O70492	SNX3	1.683 ± 0.799	3.244 ± 1.198	0.0458959	1.928
Superoxide dismutase [Mn], mitochondrial	P09671	SODM	5.538 ± 3.043	10.598 ± 1.922	0.0170804	1.914
Apolipoprotein A-I	Q00623	APOA1	24.433 ± 14.632	46.582 ± 6.904	0.0237095	1.907
Peptidyl-prolyl cis-trans isomerase B	P24369	PPIB	13.233 ± 3.84	24.942 ± 4.393	0.00212812	1.885
Glutathione S-transferase omega-1	O09131	GSTO1	7.022 ± 2.465	13.195 ± 2.464	0.00417721	1.879
Hemopexin	Q91X72	HEMO	34.559 ± 13.882	64.479 ± 21.283	0.0342853	1.866
Ubiquitin-40S ribosomal protein S27a	P62983	RS27A	22.776 ± 6.36	42.393 ± 6.132	0.00110435	1.861
Vitamin D-binding protein	P21614	VTDB	18.229 ± 11.496	33.693 ± 4.518	0.0363576	1.848
Triosephosphate isomerase	P17751	TPIS	34.474 ± 7.235	62.613 ± 7.184	0.000267789	1.816
L-lactate dehydrogenase A chain	P06151	LDHA	21.849 ± 10.023	39.456 ± 7.247	0.0146256	1.806
Ig heavy chain V region 3	P01749	HVM05	1.818 ± 1.087	3.283 ± 0.607	0.0374007	1.806
Prolargin	Q9JK53	PRELP	12.467 ± 6.136	22.499 ± 5.201	0.0242104	1.805
Ras-related protein Rab-35	Q6PHN9	RAB35	3.545 ± 1.078	6.351 ± 1.074	0.00333084	1.792
Nucleoside diphosphate kinase B	Q01768	NDKB	16.862 ± 6.848	30.157 ± 5.776	0.0109943	1.788
Glutathione S-transferase Mu 7	Q80W21	GSTM7	6.973 ± 0.597	12.371 ± 0.957	1.86311e-05	1.774
Phosphoglycerate mutase 1	Q9DBJ1	PGAM1	14.602 ± 3.586	25.503 ± 4.342	0.00273346	1.747
Pyridoxal phosphate homeostasis protein	Q9Z2Y8	PLPHP	3.627 ± 1.269	6.331 ± 1.689	0.0227574	1.746
Elongation factor 1-alpha 1	P10126	EF1A1	46.947 ± 22.035	81.43 ± 11.194	0.020883	1.735
SH3 domain-binding glutamic acid-rich-like protein 3	Q91VW3	SH3L3	6.038 ± 0.697	10.454 ± 2.739	0.0205697	1.731
Cystatin-B	Q62426	CYTB	9.366 ± 3.061	16.005 ± 1.25	0.00562452	1.709
Thymosin beta-4	P20065	TYB4	7.232 ± 2.839	12.328 ± 3.443	0.0349581	1.705
Peroxiredoxin-1	P35700	PRDX1	35.163 ± 10.571	59.573 ± 12.931	0.0120136	1.694
14-3-3 protein gamma	P61982	1433G	7.225 ± 1.539	12.232 ± 3.039	0.016983	1.693
Immunoglobulin kappa constant	P01837	IGKC	12.156 ± 4.818	20.524 ± 4.659	0.0235255	1.688
Nucleoside diphosphate kinase A	P15532	NDKA	15.236 ± 7.876	25.681 ± 3.646	0.0382788	1.686
Glutathione S-transferase Mu 2	P15626	GSTM2	9.98 ± 2.119	16.67 ± 2.388	0.00162909	1.67
Glutathione S-transferase Mu 1	P10649	GSTM1	23.445 ± 5.208	38.981 ± 6.539	0.0035429	1.663
Heme-binding protein 1	Q9R257	HEBP1	8.109 ± 3.056	13.25 ± 2.716	0.0230993	1.634
Aldo-keto reductase family 1 member B1	P45376	ALDR	16.593 ± 6.574	26.756 ± 6.288	0.0371116	1.612
Peptidyl-prolyl cis-trans isomerase A	P17742	PPIA	48.216 ± 13.292	75.854 ± 6.381	0.00630279	1.573
Transaldolase	Q93092	TALDO	14.755 ± 5.378	23.206 ± 5.949	0.0465337	1.573
Elongation factor 1-alpha 2	P62631	EF1A2	27.127 ± 8.923	42.38 ± 8.477	0.0243153	1.562
Corticosteroid-binding globulin	Q06770	CBG	4.893 ± 2.05	7.642 ± 1.257	0.0395476	1.562
SH3 domain-binding glutamic acid-rich-like protein	Q9JJU8	SH3L1	9.585 ± 1.42	14.819 ± 2.747	0.00914004	1.546
Galectin-1	P16045	LEG1	54.885 ± 14.613	84.556 ± 6.729	0.00711408	1.541
Phosphatidylethanolamine-binding protein 1	P70296	PEBP1	9.647 ± 3.353	14.758 ± 1.297	0.0234559	1.53
Peptidyl-prolyl cis-trans isomerase FKBP3	Q62446	FKBP3	2.804 ± 0.9	4.206 ± 0.822	0.03322	1.5
Lumican	P51885	LUM	29.55 ± 5.697	44.106 ± 10.439	0.0328327	1.493
Elongin-B	P62869	ELOB	3.548 ± 0.859	5.279 ± 1.011	0.0199016	1.488
NPC intracellular cholesterol transporter 2	Q9Z0J0	NPC2	10.524 ± 2.683	15.592 ± 3.237	0.0281235	1.482
Ubiquitin-conjugating enzyme E2 N	P61089	UBE2N	6.984 ± 0.627	9.575 ± 0.999	0.00193377	1.371
Glutathione peroxidase 1	P11352	GPX1	23.947 ± 5.155	32.608 ± 2.173	0.0160055	1.362
Malate dehydrogenase, cytoplasmic	P14152	MDHC	24.222 ± 3.797	30.128 ± 3.964	0.0428474	1.244
Carbonic anhydrase 2	P00920	CAH2	25.493 ± 5.599	17.292 ± 3.796	0.0300015	-1.474
Superoxide dismutase [Cu-Zn]	P08228	SODC	40.393 ± 6.794	25.421 ± 4.514	0.00460896	-1.589
Trans-1,2-dihydrobenzene-1,2-diol dehydrogenase	Q9DBB8	DHDH	8.196 ± 2.318	5.001 ± 1.614	0.0386053	-1.639
Anionic trypsin-2	P07146	TRY2	45.887 ± 13.961	26.253 ± 5.1	0.0313705	-1.748
Carbonic anhydrase 3	P16015	CAH3	379.441 ± 50.986	182.045 ± 34.569	0.000178477	-2.084
3'(2'),5'-bisphosphate nucleotidase 1	Q9Z0S1	BPNT1	5.03 ± 1.764	2.349 ± 1.127	0.0249601	-2.141
Methanethiol oxidase	P17563	SBP1	52.054 ± 8.529	23.74 ± 6.286	0.000459944	-2.193
Chymotrypsinogen B	Q9CR35	CTRB1	1.726 ± 0.561	0.774 ± 0.524	0.0242535	-2.23
BolA-like protein 1	Q9D8S9	BOLA1	2.845 ± 1.49	0.926 ± 0.616	0.0420315	-3.072
Coiled-coil-helix-coiled-coil-helix domain-containing protein 2	Q9D1L0	CHCH2	2.572 ± 0.376	0.609 ± 0.648	0.000856247	-4.223
Cysteine-rich secretory protein 1	Q03401	CRIS1	1.531 ± 0.888	0.301 ± 0.673	0.0408824	-5.086
Collagen alpha-1(VII) chain	Q63870	CO7A1	0.81 ± 0.127	0.156 ± 0.348	0.0107247	-5.192
Homeobox protein CDX-1	P18111	CDX1	1.792 ± 0.946	0.33 ± 0.453	0.0219394	-5.43
Complement factor D	P03953	CFAD	10.547 ± 4.581	1.885 ± 0.55	0.0129161	-5.595
Glutathione S-transferase A4	P24472	GSTA4	1.992 ± 1.019	0 ± 0	0.0119725	-100
Elastin	P54320	ELN	0.624 ± 0.365	0 ± 0	0.0187143	-100

## Sheet: Table_S4
Protein Name	Protein ID	Abbreviation	NC	HFD	p value	fold
Peptidyl-prolyl cis-trans isomerase F, mitochondrial	Q99KR7	PPIF	0.174 ± 0.39	0.871 ± 0.518	0.0453409	5.006
cAMP-dependent protein kinase catalytic subunit alpha	P05132	KAPCA	0.9 ± 0.621	3.543 ± 1.726	0.0233065	3.937
Ragulator complex protein LAMTOR1	Q9CQ22	LTOR1	0.454 ± 0.671	1.484 ± 0.393	0.0231484	3.269
Anionic trypsin-2	P07146	TRY2	26.253 ± 5.1	62.442 ± 23.583	0.0248451	2.378
3'(2'),5'-bisphosphate nucleotidase 1	Q9Z0S1	BPNT1	2.349 ± 1.127	5.476 ± 1.934	0.0186872	2.331
Alpha-2-macroglobulin-P	Q6GQT1	A2MG	0.603 ± 0.337	1.274 ± 0.229	0.00775332	2.113
Iron-sulfur cluster assembly enzyme ISCU, mitochondrial	Q9D7P6	ISCU	0.919 ± 0.618	1.912 ± 0.679	0.0421625	2.081
Arylsulfatase B	P50429	ARSB	0.627 ± 0.354	1.274 ± 0.229	0.0113645	2.032
Serine protease inhibitor A3N	Q91WP6	SPA3N	4.192 ± 2.104	8.456 ± 3.168	0.040811	2.017
Acyl-CoA-binding protein	P31786	ACBP	38.844 ± 8.895	74.837 ± 22.374	0.0191203	1.927
Mammalian ependymin-related protein 1	Q99M71	EPDR1	0.952 ± 0.444	1.719 ± 0.502	0.0338976	1.806
Melanotransferrin	Q9R0R1	TRFM	1.729 ± 0.498	3.117 ± 0.784	0.012973	1.803
NPC intracellular cholesterol transporter 2	Q9Z0J0	NPC2	15.592 ± 3.237	26.206 ± 5.395	0.0078763	1.681
Isoaspartyl peptidase/L-asparaginase	Q8C0M9	ASGL1	1.859 ± 0.406	3.063 ± 0.911	0.0386532	1.648
Phosphoserine aminotransferase	Q99K85	SERC	18.825 ± 4.526	30.582 ± 8.33	0.0313523	1.625
Acylphosphatase-2	P56375	ACYP2	5.899 ± 0.731	9.523 ± 2.621	0.0340373	1.614
L-lactate dehydrogenase C chain	P00342	LDHC	2.624 ± 0.818	4.147 ± 0.812	0.0183129	1.58
40S ribosomal protein S21	Q9CQR2	RS21	6.935 ± 2.029	10.52 ± 1.202	0.0128369	1.517
Cholinesterase	Q03311	CHLE	2.331 ± 0.167	3.537 ± 0.653	0.0126412	1.517
Peroxiredoxin-5, mitochondrial	P99029	PRDX5	34.432 ± 4.138	51.186 ± 12.837	0.0405857	1.487
Superoxide dismutase [Cu-Zn]	P08228	SODC	25.421 ± 4.514	37.03 ± 9.337	0.0478743	1.457
Cytochrome c, somatic	P62897	CYC	23.086 ± 3.416	33.577 ± 7.014	0.0248193	1.454
Carbonic anhydrase 2	P00920	CAH2	17.292 ± 3.796	24.685 ± 3.414	0.0120898	1.428
Thioredoxin domain-containing protein 17	Q9CQM5	TXD17	3.23 ± 0.471	4.578 ± 0.818	0.0172709	1.417
Alpha-1-antitrypsin 1-1	P07758	A1AT1	53.72 ± 9.115	72.995 ± 8.963	0.0097671	1.359
Alpha-1-antitrypsin 1-4	Q00897	A1AT4	51.08 ± 9.452	69.08 ± 11.198	0.0258603	1.352
Serotransferrin	Q921I1	TRFE	188.367 ± 37.738	251.617 ± 31.632	0.0214215	1.336
Nucleoside diphosphate kinase B	Q01768	NDKB	30.157 ± 5.776	38.643 ± 2.748	0.026522	1.281
Hypoxanthine-guanine phosphoribosyltransferase	P00493	HPRT	11.773 ± 1.658	14.648 ± 2.07	0.0430153	1.244
Dihydropyrimidinase-related protein 2	O08553	DPYL2	27.836 ± 5.324	19.474 ± 5.958	0.0478062	-1.429
Pyridoxal kinase	Q8K183	PDXK	14.804 ± 2.21	10.302 ± 3.536	0.0479711	-1.437
Serpin H1	P19324	SERPH	23.21 ± 3.328	15.774 ± 1.855	0.00428625	-1.471
Proteasome subunit alpha type-6	Q9QUM9	PSA6	8.778 ± 1.816	5.874 ± 1.853	0.036801	-1.494
1,5-anhydro-D-fructose reductase	Q9DCT1	AKCL2	4.788 ± 0.433	3.186 ± 0.816	0.00798185	-1.503
Ubiquitin-conjugating enzyme E2 L3	P68037	UB2L3	13.103 ± 2.559	8.443 ± 2.528	0.0199899	-1.552
Poly(rC)-binding protein 1	P60335	PCBP1	12.567 ± 1.987	7.863 ± 3.012	0.0227747	-1.598
Guanine nucleotide-binding protein G(I)/G(S)/G(O) subunit gamma-12	Q9DAS9	GBG12	5.113 ± 0.611	3.158 ± 0.705	0.00166008	-1.619
26S proteasome non-ATPase regulatory subunit 9	Q9CR00	PSMD9	3.386 ± 0.547	2.077 ± 0.911	0.0302251	-1.63
Ubiquitin-conjugating enzyme E2 variant 2	Q9D2M8	UB2V2	6.414 ± 1.695	3.914 ± 1.605	0.0436452	-1.639
Ribose-phosphate pyrophosphokinase 2	Q9CS42	PRPS2	10.745 ± 3.27	6.36 ± 2.2	0.0417299	-1.689
Ras-related protein Rab-5A	Q9CQD1	RAB5A	7.868 ± 1.82	4.506 ± 2.175	0.0299984	-1.746
60S ribosomal protein L8	P62918	RL8	8.012 ± 1.116	4.557 ± 2.237	0.0219922	-1.758
Ena/VASP-like protein	P70429	EVL	10.457 ± 3.24	5.822 ± 2.412	0.0355661	-1.796
Low molecular weight phosphotyrosine protein phosphatase	Q9D358	PPAC	3.862 ± 0.393	2.119 ± 0.891	0.00849118	-1.823
Syntaxin-7	O70439	STX7	3.111 ± 0.581	1.675 ± 0.684	0.00751069	-1.857
Actin-related protein 2/3 complex subunit 3	Q9JM76	ARPC3	9.027 ± 2.807	4.857 ± 2.374	0.0356583	-1.859
Stress-induced-phosphoprotein 1	Q60864	STIP1	13.995 ± 3.93	7.242 ± 4.744	0.0408791	-1.932
Ras-related protein Rab-5B	P61021	RAB5B	7.108 ± 0.706	3.403 ± 2.326	0.0208242	-2.089
Far upstream element-binding protein 2	Q3U0V1	FUBP2	8.455 ± 1.937	4.022 ± 2.353	0.0122449	-2.102
Laminin subunit alpha-4	P97927	LAMA4	18.564 ± 5.278	8.699 ± 6.452	0.0304195	-2.134
Vesicle-associated membrane protein-associated protein A	Q9WV55	VAPA	6.438 ± 1.923	2.921 ± 2.239	0.0291842	-2.204
Ragulator complex protein LAMTOR3	O88653	LTOR3	2.783 ± 0.816	1.246 ± 0.783	0.0160971	-2.234
40S ribosomal protein S26	P62855	RS26	5.665 ± 1.943	2.527 ± 1.505	0.0227299	-2.242
Calcineurin B homologous protein 1	P61022	CHP1	4.865 ± 1.799	2.166 ± 1.621	0.0376724	-2.246
ATP synthase subunit d, mitochondrial	Q9DCX2	ATP5H	7.456 ± 1.427	3.254 ± 3.074	0.0344526	-2.291
T-complex protein 1 subunit beta	P80314	TCPB	12.406 ± 4.906	5.269 ± 4.033	0.0372503	-2.355
Carnitine O-palmitoyltransferase 2, mitochondrial	P52825	CPT2	6.247 ± 1.885	2.645 ± 1.627	0.0123423	-2.362
Twinfilin-1	Q91YR1	TWF1	6.395 ± 1.73	2.689 ± 2.546	0.0307908	-2.378
ATP synthase subunit f, mitochondrial	P56135	ATPK	1.873 ± 0.74	0.778 ± 0.744	0.0479276	-2.407
Eukaryotic translation initiation factor 5A-1	P63242	IF5A1	8.886 ± 2.95	3.603 ± 3.919	0.0448859	-2.466
Endoplasmic reticulum resident protein 29	P57759	ERP29	10.437 ± 3.143	4.044 ± 3.409	0.0151634	-2.581
60S ribosomal protein L10	Q6ZWV3	RL10	4.594 ± 1.601	1.744 ± 1.571	0.0217985	-2.634
Cytochrome b-c1 complex subunit 7	Q9D855	QCR7	3.144 ± 1.358	1.18 ± 1.216	0.0428813	-2.664
Laminin subunit beta-1	P02469	LAMB1	15.097 ± 3.583	5.662 ± 7.581	0.047584	-2.666
Nidogen-1	P10493	NID1	20.357 ± 6.876	7.486 ± 6.035	0.0139811	-2.719
Multifunctional protein ADE2	Q9DCL9	PUR6	3.408 ± 0.366	1.251 ± 0.872	0.0030701	-2.724
Beta-2-syntrophin	Q61235	SNTB2	1.676 ± 0.567	0.613 ± 0.574	0.0185165	-2.734
NADH dehydrogenase [ubiquinone] flavoprotein 2, mitochondrial	Q9D6J6	NDUV2	2.453 ± 0.518	0.895 ± 1.23	0.0444151	-2.741
Hippocalcin-like protein 1	P62748	HPCL1	2.624 ± 0.803	0.943 ± 1.024	0.0214423	-2.783
Collagen alpha-6(VI) chain	Q8C6K9	CO6A6	5.954 ± 2.794	2.112 ± 2.431	0.0495327	-2.819
Lysosomal protective protein	P16675	PPGB	11.637 ± 4.389	4.032 ± 5.296	0.0395711	-2.886
Long-chain fatty acid transport protein 1	Q60714	S27A1	3.256 ± 1.432	1.105 ± 1.348	0.0402932	-2.947
Palladin	Q9ET54	PALLD	3.545 ± 0.918	1.175 ± 1.153	0.00763063	-3.017
Septin-11	Q8C1B7	SEPT11	10.911 ± 3.96	3.535 ± 5.519	0.0443423	-3.087
Mimecan	Q62000	MIME	4.024 ± 1.632	1.297 ± 0.949	0.0162567	-3.103
C-terminal-binding protein 1	O88712	CTBP1	2 ± 0.615	0.641 ± 1.035	0.0419663	-3.12
Drebrin-like protein	Q62418	DBNL	2.321 ± 0.896	0.731 ± 1.101	0.0377464	-3.175
Peroxiredoxin-like 2A	Q9CYH2	PXL2A	5.428 ± 2.263	1.692 ± 1.872	0.0224467	-3.208
Serine/arginine-rich splicing factor 1	Q6PDM2	SRSF1	1.229 ± 0.384	0.375 ± 0.519	0.0199661	-3.277
PDZ and LIM domain protein 5	Q8CI51	PDLI5	6.515 ± 0.675	1.956 ± 1.528	0.00121068	-3.331
U1 small nuclear ribonucleoprotein A	Q62189	SNRPA	3.41 ± 1.506	1.013 ± 0.611	0.0198354	-3.366
DnaJ homolog subfamily B member 6	O54946	DNJB6	1.38 ± 0.285	0.403 ± 0.566	0.0140553	-3.424
Rho GDP-dissociation inhibitor 2	Q61599	GDIR2	10.016 ± 4.893	2.92 ± 3.718	0.0344286	-3.43
Xaa-Pro dipeptidase	Q11136	PEPD	5.527 ± 2.605	1.605 ± 1.726	0.0264764	-3.444
Inorganic pyrophosphatase 2, mitochondrial	Q91VM9	IPYR2	1.883 ± 0.92	0.54 ± 0.769	0.0375838	-3.487
60S acidic ribosomal protein P2	P99027	RLA2	2.461 ± 0.939	0.705 ± 1.089	0.026351	-3.491
ATP synthase subunit gamma, mitochondrial	Q91VR2	ATPG	4.197 ± 2.13	1.178 ± 0.878	0.0302923	-3.563
Xaa-Pro aminopeptidase 1	Q6P1B1	XPP1	2.472 ± 0.589	0.66 ± 1.476	0.0491013	-3.745
Proteasome subunit beta type-2	Q9R1P3	PSB2	3.266 ± 1.182	0.87 ± 1.433	0.0211314	-3.754
Magnesium-dependent phosphatase 1	Q9D967	MGDP1	1.71 ± 0.368	0.448 ± 0.615	0.00642181	-3.817
40S ribosomal protein S17	P63276	RS17	6.051 ± 1.639	1.555 ± 1.488	0.00194181	-3.891
V-type proton ATPase subunit D	P57746	VATD	1.373 ± 0.587	0.33 ± 0.738	0.0399227	-4.161
Ragulator complex protein LAMTOR2	Q9JHS3	LTOR2	1.981 ± 0.806	0.471 ± 1.053	0.0363495	-4.206
Regulator of G-protein signaling 10	Q9CQE5	RGS10	1.398 ± 0.364	0.33 ± 0.738	0.0280757	-4.236
Phospholipase A2 group XV	Q8VEB4	PAG15	1.402 ± 0.641	0.33 ± 0.738	0.0403901	-4.248
Iron-sulfur cluster assembly 2 homolog, mitochondrial	Q9DCB8	ISCA2	2.049 ± 1.231	0.471 ± 0.651	0.0439297	-4.35
26S proteasome regulatory subunit 10B	P62334	PRS10	2.786 ± 1.682	0.638 ± 0.601	0.0432701	-4.367
Methionine adenosyltransferase 2 subunit beta	Q99LB6	MAT2B	2.901 ± 1.365	0.66 ± 1.476	0.0375426	-4.395
Sorting nexin-2	Q9CWK8	SNX2	4.438 ± 2.347	0.99 ± 2.214	0.0439717	-4.483
RNA-binding protein EWS	Q61545	EWS	3.218 ± 1.522	0.705 ± 1.089	0.0190885	-4.565
Cytochrome c oxidase subunit 7C, mitochondrial	P17665	COX7C	1.102 ± 0.485	0.238 ± 0.532	0.0278885	-4.63
Cytoplasmic dynein 1 heavy chain 1	Q9JHU4	DYHC1	3.539 ± 1.978	0.705 ± 1.089	0.0297207	-5.02
RNA transcription, translation and transport factor protein	Q9CQE8	RTRAF	3.603 ± 1.216	0.705 ± 1.089	0.00422169	-5.111
Neutrophil cytosol factor 2	O70145	NCF2	1.698 ± 0.613	0.33 ± 0.738	0.0133833	-5.145
Calponin-3	Q9DAW9	CNN3	2.786 ± 0.836	0.54 ± 0.769	0.00225384	-5.159
Collagen alpha-5(VI) chain	A6H584	CO6A5	7.261 ± 4.788	1.36 ± 1.429	0.0487706	-5.339
NHL repeat-containing protein 3	Q8CCH2	NHLC3	0.926 ± 0.32	0.165 ± 0.369	0.00852904	-5.612
Bcl-2-like protein 13	P59017	B2L13	0.928 ± 0.327	0.165 ± 0.369	0.00878728	-5.624
Ion channel TACAN	Q8C1E7	TACAN	0.933 ± 0.354	0.165 ± 0.369	0.00997088	-5.655
TBC1 domain family member 13	Q8R3D1	TBC13	0.933 ± 0.354	0.165 ± 0.369	0.00997088	-5.655
BAG family molecular chaperone regulator 1	Q60739	BAG1	1.869 ± 0.73	0.33 ± 0.738	0.0106004	-5.664
Valine--tRNA ligase	Q9Z1Q9	SYVC	2.311 ± 1.479	0.403 ± 0.566	0.0418012	-5.734
Fermitin family homolog 3	Q8K1B8	URP2	3.227 ± 1.919	0.495 ± 1.107	0.0308715	-6.519
Deoxyribonuclease-2-alpha	P56542	DNS2A	1.092 ± 0.714	0.165 ± 0.369	0.0417842	-6.618
Galectin-9	O08573	LEG9	1.855 ± 0.834	0.261 ± 0.583	0.00960227	-7.107
Septin-10	Q8C650	SEPT10	2.437 ± 1.565	0.33 ± 0.738	0.0363752	-7.385
Retinol-binding protein 1	Q00915	RET1	1.221 ± 0.629	0.165 ± 0.369	0.0160149	-7.4
Electron transfer flavoprotein-ubiquinone oxidoreductase, mitochondrial	Q921G7	ETFD	4.904 ± 2.563	0.66 ± 1.476	0.0168646	-7.43
Eukaryotic peptide chain release factor subunit 1	Q8BWY3	ERF1	2.702 ± 1.541	0.33 ± 0.738	0.022244	-8.188
Nicotinamide phosphoribosyltransferase	Q99KQ4	NAMPT	2 ± 0.615	0.238 ± 0.532	0.0013586	-8.403
Transcription factor BTF3	Q64152	BTF3	1.398 ± 0.364	0.165 ± 0.369	0.000708373	-8.473
Neudesin	Q9CQ45	NENF	1.502 ± 0.908	0.165 ± 0.369	0.0264744	-9.103
NADH-ubiquinone oxidoreductase 75 kDa subunit, mitochondrial	Q91VD9	NDUS1	1.519 ± 1.021	0.165 ± 0.369	0.0382891	-9.206
Heat shock 70 kDa protein 12A	Q8K0U4	HS12A	2.04 ± 1.444	0.165 ± 0.369	0.0419221	-12.364
Kinesin-1 heavy chain	Q61768	KINH	4.296 ± 1.602	0.33 ± 0.738	0.00287235	-13.018
Arsenite methyltransferase	Q91WU5	AS3MT	2.158 ± 1.342	0.165 ± 0.369	0.0268831	-13.079
Periostin	Q62009	POSTN	5.027 ± 3.657	0.33 ± 0.738	0.0439623	-15.233
Tight junction protein ZO-1	P39447	ZO1	1.065 ± 0.83	0 ± 0	0.0455572	-100
NADH dehydrogenase [ubiquinone] 1 alpha subcomplex subunit 12	Q7TMF3	NDUAC	0.777 ± 0.056	0 ± 0	6.24086e-06	-100
Serine dehydratase-like	Q8R238	SDSL	0.796 ± 0.621	0 ± 0	0.0456423	-100
SPARC	P07214	SPRC	1.538 ± 1.179	0 ± 0	0.0434233	-100
Mannose-6-phosphate isomerase	Q924M7	MPI	0.946 ± 0.695	0 ± 0	0.0381599	-100
Large proline-rich protein BAG6	Q9Z1R2	BAG6	1.523 ± 1.032	0 ± 0	0.0299533	-100
L-xylulose reductase	Q91X52	DCXR	0.769 ± 0.524	0 ± 0	0.0304571	-100
Eukaryotic translation initiation factor 2 subunit 2	Q99L45	IF2B	0.796 ± 0.621	0 ± 0	0.0456423	-100
c-Myc-binding protein	Q9EQS3	MYCBP	0.627 ± 0.354	0 ± 0	0.0167684	-100
Phosphate carrier protein, mitochondrial	Q8VEM8	MPCP	0.621 ± 0.352	0 ± 0	0.0168215	-100
Flotillin-2	Q60634	FLOT2	0.802 ± 0.62	0 ± 0	0.0444523	-100
Stromal membrane-associated protein 2	Q7TN29	SMAP2	0.932 ± 0.636	0 ± 0	0.0305653	-100
Electron transfer flavoprotein regulatory factor 1	Q91V16	ETFR1	0.784 ± 0.553	0 ± 0	0.0339495	-100
